# Supplementary material for: Tetra­kis(μ-acetato-κ2 O:O′)bis­[(tetra­hydro­furan-κO)chromium(II)]
Source: IUCrdata. 2023 Sep 22;8(Pt 9):x230801. doi: 10.1107/S2414314623008015 (PMC10561221; doi:10.1107/S2414314623008015)
Supplement: Supplementary file 1 [file x-08-x230801-sup1.cif]

##############################################################################
#                                                                            #
# This CIF contains the data for a data article accepted for                 #
# publication in IUCrData. It conforms to the requirements of                #
# Notes for Authors for IUCrData, and has been                               #
# peer reviewed under the auspices of IUCrData.                              #
#                                                                            #
# Full details of the Crystallographic Information File format               #
# are given in the paper "The Crystallographic Information File (CIF):       #
# a New Standard Archive File for Crystallography" by S. R. Hall, F. H.      #
# Allen and I. D. Brown [Acta Cryst. (1991), A47, 655-685].                  #
#                                                                            #
# The current version of the core CIF dictionary is obtainable from          #
# ftp://ftp.iucr.org/pub/cif_core.dic.                                       #
#                                                                            #
# Software is freely available for graphical display of the structure(s)     #
# in this CIF. For information consult the CIF software page                 #
# http://www.iucr.org/resources/cif/software.                                #
#                                                                            #
# This file may be used for bona fide research purposes within the           #
# scientific community so long as proper attribution is given to the data    # 
# article from which it was obtained.                                        #
#                                                                            #
##############################################################################
data_I
_audit_creation_method
;
Olex2 1.5
(compiled 2023.03.06 svn.rbb2c1857 for OlexSys, GUI svn.r6748)
;
_journal_date_recd_electronic     2023-08-23
_journal_date_accepted     2023-09-14
_journal_name_full     'IUCrData'
_journal_year     2023
_journal_volume     8
_journal_issue      9
_journal_page_first     0
_journal_page_last     0
_journal_paper_category     HM
_journal_paper_doi     10.1107/S2414314623008015
_journal_coeditor_code     WM4196
_publ_contact_author_name     'Kurt Merzweiler'
_publ_contact_author_address
;
Martin-Luther-Universit\"at Halle-Wittenberg
Naturwissenschaftliche Fakult\"at II
Institut f\"ur Chemie
D-06099 Halle
;
_publ_contact_author_email     'kurt.merzweiler@chemie.uni-halle.de'
_publ_contact_author_fax     ?
_publ_contact_author_phone     ?
_publ_section_title
;\
Tetrakis(\m-acetato-\k^2^<i>O</i>:<i>O</i>')bis[(tetrahydrofuran-\k<i>O</i>)\
chromium(II)](<i>Cr</i>---<i>Cr</i>)
;
loop_
    _publ_author_name
    _publ_author_footnote
    _publ_author_address
    'Heiser, Christian' .
;
Martin-Luther-Universit\"at Halle-Wittenberg
Naturwissenschaftliche Fakult\"at II
Institut f\"ur Chemie
D-06099 Halle
Germany
;
    'Merzweiler, Kurt' .
;
Martin-Luther-Universit\"at Halle-Wittenberg
Naturwissenschaftliche Fakult\"at II
Institut f\"ur Chemie
D-06099 Halle
Germany
;
_publ_section_synopsis
;
Centrosymmetric [Cr~2~(OAc)~4~(THF)~2~] consists of two Cr^II^ atoms that are
bridged by four acetate ions to yield a typical paddle-wheel structure.
Furthermore, each chromium atom bears an axially bound THF ligand to give a
square-pyramidal coordination.
;
_chemical_name_systematic
;\
Tetrakis(\m-acetato-\k^2^<i>O</i>:<i>O</i>')bis[(tetrahydrofuran-\k<i>O</i>)\
chromium(II)](<i>Cr</i>---<i>Cr</i>)
;
_chemical_name_common     ?
_chemical_formula_moiety     'C16 H28 Cr2 O10'
_chemical_formula_sum     'C16 H28 Cr2 O10'
_chemical_formula_iupac     '[Cr2 (C2 H3 O2)4 (C4 H8 O)2]'
_chemical_formula_weight     484.38
_chemical_melting_point     ?
_space_group_crystal_system     monoclinic
_space_group_name_H-M_alt     'C 1 2/c 1'
_space_group_name_Hall     '-C 2yc'
loop_
    _space_group_symop_operation_xyz
    'x, y, z'
    '-x, y, -z+1/2'
    'x+1/2, y+1/2, z'
    '-x+1/2, y+1/2, -z+1/2'
    '-x, -y, -z'
    'x, -y, z-1/2'
    '-x+1/2, -y+1/2, -z'
    'x+1/2, -y+1/2, z-1/2'
_cell_length_a     20.833(4)
_cell_length_b     9.6413(15)
_cell_length_c     15.654(3)
_cell_angle_alpha     90
_cell_angle_beta     136.283(10)
_cell_angle_gamma     90
_cell_volume     2172.9(7)
_cell_formula_units_Z     4
_cell_measurement_reflns_used     10024
_cell_measurement_theta_min     1.89
_cell_measurement_theta_max     27.13
_cell_measurement_temperature     213
_exptl_crystal_description     block
_exptl_crystal_colour     'clear red'
_exptl_crystal_size_max     0.192
_exptl_crystal_size_mid     0.163
_exptl_crystal_size_min     0.135
_exptl_crystal_density_diffrn     1.481
_exptl_crystal_density_meas     ?
_exptl_crystal_density_method     'not measured'
_exptl_crystal_F_000     1008
loop_
    _exptl_crystal_face_index_h
    _exptl_crystal_face_index_k
    _exptl_crystal_face_index_l
    _exptl_crystal_face_perp_dist
    4 -5 -5 0.1200
    -1 1 1 0.1720
    1 1 -1 0.1320
    -5 -5 4 0.1200
    -5 1 6 0.1870
    4 -1 -4 0.2030
    1 3 6 0.1430
    1 0 0 0.0600
    -1 0 0 0.0650
_exptl_absorpt_coefficient_mu     1.047
_exptl_absorpt_correction_type     integration
_exptl_absorpt_process_details
;
[Absorption correction with X-Red32 (Stoe, 2009) by Gaussian integration
analogous to Coppens (1970)]
;
_exptl_absorpt_correction_T_min     0.7357
_exptl_absorpt_correction_T_max     0.8734
_diffrn_ambient_temperature     213
_diffrn_source     'sealed X-ray tube, 12 x 0.4 mm long-fine focus'
_diffrn_source_power     1.500
_diffrn_source_voltage     50
_diffrn_source_current     30
_diffrn_radiation_type     'Mo K\a'
_diffrn_radiation_wavelength     0.71073
_diffrn_radiation_monochromator     'plane graphite'
_diffrn_measurement_device_type     'Stoe IPDSII'
_diffrn_measurement_device     '2-circle diffractometer'
_diffrn_measurement_method     'rotation method, \w scans'
_diffrn_detector     'image plate (34 cm diameter)'
_diffrn_detector_area_resol_mean     6.67
_diffrn_reflns_number     8042
_diffrn_reflns_av_R_equivalents     0.0250
_diffrn_reflns_av_unetI/netI     0.0177
_diffrn_reflns_theta_min     2.542
_diffrn_reflns_theta_max     26.802
_diffrn_reflns_theta_full     25.242
_diffrn_measured_fraction_theta_max     0.988
_diffrn_measured_fraction_theta_full     0.997
_diffrn_reflns_limit_h_min     -26
_diffrn_reflns_limit_h_max     26
_diffrn_reflns_limit_k_min     -12
_diffrn_reflns_limit_k_max     11
_diffrn_reflns_limit_l_min     -19
_diffrn_reflns_limit_l_max     19
_diffrn_radiation_probe     x-ray
_refine_special_details     ?
_reflns_number_total     2297
_reflns_number_gt     2085
_reflns_threshold_expression     'I > 2\s(I)'
_refine_ls_structure_factor_coef     Fsqd
_refine_ls_matrix_type     full
_refine_ls_R_factor_all     0.0315
_refine_ls_R_factor_gt     0.0284
_refine_ls_wR_factor_gt     0.0825
_refine_ls_wR_factor_ref     0.0844
_refine_ls_goodness_of_fit_ref     1.056
_refine_ls_restrained_S_all     1.056
_refine_ls_number_reflns     2297
_refine_ls_number_parameters     129
_refine_ls_number_restraints     0
_refine_ls_hydrogen_treatment     constr
_refine_ls_weighting_scheme     calc
_refine_ls_weighting_details
              'w=1/[\s^2^(Fo^2^)+(0.0467P)^2^+2.3382P] where P=(Fo^2^+2Fc^2^)/3'
_atom_sites_solution_hydrogens     geom
_atom_sites_solution_primary     ?
_atom_sites_solution_secondary     ?
_refine_ls_shift/su_max     0.001
_refine_ls_shift/su_mean     0.000
_refine_diff_density_max     0.537
_refine_diff_density_min     -0.254
_refine_ls_extinction_method     none
_refine_ls_extinction_coef     .
loop_
    _atom_type_symbol
    _atom_type_description
    _atom_type_scat_dispersion_real
    _atom_type_scat_dispersion_imag
    _atom_type_scat_source
    'C' 'C' 0.0033 0.0016
                         'International Tables Vol C Tables 4.2.6.8 and 6.1.1.4'
    'H' 'H' 0.0000 0.0000
                         'International Tables Vol C Tables 4.2.6.8 and 6.1.1.4'
    'Cr' 'Cr' 0.3209 0.6236
                         'International Tables Vol C Tables 4.2.6.8 and 6.1.1.4'
    'O' 'O' 0.0106 0.0060
                         'International Tables Vol C Tables 4.2.6.8 and 6.1.1.4'
_computing_data_collection
;
X-Area (Stoe, 2016)
;
_computing_cell_refinement
;
X-Area (Stoe, 2016)
;
_computing_data_reduction
;
X-Area (Stoe, 2016)
;
_computing_structure_solution
;
<i>SHELXT</i> (Sheldrick, 2015a)
;
_computing_structure_refinement
;
SHELXL (Sheldrick, 2015b)
;
_computing_molecular_graphics
;
DIAMOND (Brandenburg, 2019
;
_computing_publication_material
;
Olex2 (Dolomanov <i>et al.</i>,  2009)
;
loop_
    _atom_site_type_symbol
    _atom_site_label
    _atom_site_fract_x
    _atom_site_fract_y
    _atom_site_fract_z
    _atom_site_U_iso_or_equiv
    _atom_site_adp_type
    _atom_site_calc_flag
    _atom_site_occupancy
    _atom_site_disorder_assembly
    _atom_site_disorder_group
    Cr Cr 0.26094(2) 0.66145(3) 0.46117(2) 0.02544(11) Uani d 1 . .
    O O4 0.14551(9) 0.92201(13) 0.36838(12) 0.0342(3) Uani d 1 . .
    O O2 0.34181(9) 0.94502(13) 0.57992(12) 0.0333(3) Uani d 1 . .
    O O1 0.36182(9) 0.77547(14) 0.50418(12) 0.0345(3) Uani d 1 . .
    O O5 0.28145(10) 0.47338(14) 0.38969(12) 0.0372(3) Uani d 1 . .
    O O3 0.16586(9) 0.75243(13) 0.29340(11) 0.0323(3) Uani d 1 . .
    C C1 0.38244(12) 0.8921(2) 0.55545(16) 0.0318(4) Uani d 1 . .
    C C7 0.2675(2) 0.2300(2) 0.3690(3) 0.0598(7) Uani d 1 . .
    H H7A 0.256700 0.153198 0.399458 0.072 Uiso calc 1 . .
    H H7B 0.302134 0.193893 0.352458 0.072 Uiso calc 1 . .
    C C4 0.05644(14) 0.9286(2) 0.15474(18) 0.0437(5) Uani d 1 . .
    H H4A 0.028412 1.008695 0.156494 0.065 Uiso calc 1 . .
    H H4B 0.008049 0.860582 0.094730 0.065 Uiso calc 1 . .
    H H4C 0.086525 0.959150 0.130761 0.065 Uiso calc 1 . .
    C C6 0.17708(19) 0.2950(3) 0.2548(2) 0.0557(6) Uani d 1 . .
    H H6A 0.149691 0.245473 0.179140 0.067 Uiso calc 1 . .
    H H6B 0.131657 0.296526 0.258606 0.067 Uiso calc 1 . .
    C C2 0.46056(14) 0.9713(2) 0.5899(2) 0.0447(5) Uani d 1 . .
    H H2A 0.451210 1.070872 0.590081 0.067 Uiso calc 1 . .
    H H2B 0.461851 0.951885 0.529713 0.067 Uiso calc 1 . .
    H H2C 0.519618 0.942836 0.672441 0.067 Uiso calc 1 . .
    C C5 0.20714(15) 0.4391(2) 0.25966(19) 0.0396(4) Uani d 1 . .
    H H5A 0.229504 0.441548 0.221381 0.048 Uiso calc 1 . .
    H H5B 0.154969 0.505239 0.215539 0.048 Uiso calc 1 . .
    C C3 0.12762(12) 0.86336(19) 0.28110(16) 0.0296(4) Uani d 1 . .
    C C8 0.31894(19) 0.3462(2) 0.4601(2) 0.0537(6) Uani d 1 . .
    H H8A 0.310317 0.343141 0.514527 0.064 Uiso calc 1 . .
    H H8B 0.386159 0.339342 0.512128 0.064 Uiso calc 1 . .
loop_
    _atom_site_aniso_label
    _atom_site_aniso_U_11
    _atom_site_aniso_U_22
    _atom_site_aniso_U_33
    _atom_site_aniso_U_12
    _atom_site_aniso_U_13
    _atom_site_aniso_U_23
    Cr 0.02569(16) 0.02424(17) 0.02535(16) 0.00141(10) 0.01810(14) 0.00139(10)
    O4 0.0342(7) 0.0303(6) 0.0301(6) 0.0073(5) 0.0206(6) 0.0046(5)
    O2 0.0330(6) 0.0300(6) 0.0358(7) -0.0039(5) 0.0245(6) -0.0014(5)
    O1 0.0324(6) 0.0367(7) 0.0387(7) -0.0011(5) 0.0272(6) -0.0005(6)
    O5 0.0429(7) 0.0283(6) 0.0389(7) 0.0034(6) 0.0290(6) -0.0013(5)
    O3 0.0353(6) 0.0321(6) 0.0276(6) 0.0030(5) 0.0221(6) 0.0024(5)
    C1 0.0269(8) 0.0356(9) 0.0257(8) -0.0001(7) 0.0167(7) 0.0068(7)
    C7 0.090(2) 0.0343(11) 0.0689(16) 0.0016(12) 0.0617(16) 0.0012(11)
    C4 0.0388(10) 0.0433(11) 0.0299(9) 0.0054(9) 0.0185(9) 0.0106(8)
    C6 0.0637(15) 0.0443(12) 0.0557(14) -0.0147(11) 0.0420(13) -0.0109(11)
    C2 0.0333(10) 0.0517(12) 0.0432(11) -0.0084(9) 0.0257(9) 0.0034(9)
    C5 0.0444(11) 0.0372(10) 0.0373(10) 0.0029(8) 0.0296(9) -0.0014(8)
    C3 0.0245(8) 0.0303(8) 0.0264(8) -0.0014(7) 0.0159(7) 0.0038(7)
    C8 0.0604(14) 0.0347(11) 0.0486(13) 0.0132(10) 0.0336(12) 0.0067(9)
_geom_special_details
;
 All esds (except the esd in the dihedral angle between two l.s. planes)
 are estimated using the full covariance matrix.  The cell esds are taken
 into account individually in the estimation of esds in distances, angles
 and torsion angles; correlations between esds in cell parameters are only
 used when they are defined by crystal symmetry.  An approximate (isotropic)
 treatment of cell esds is used for estimating esds involving l.s. planes.
;
loop_
    _geom_bond_atom_site_label_1
    _geom_bond_atom_site_label_2
    _geom_bond_site_symmetry_2
    _geom_bond_distance
    _geom_bond_publ_flag
    Cr Cr 7_566 2.3242(6) y
    Cr O4 7_566 2.0121(14) y
    Cr O2 7_566 2.0146(13) y
    Cr O1 . 2.0083(13) y
    Cr O5 . 2.3267(13) y
    Cr O3 . 2.0175(13) y
    O4 C3 . 1.261(2) y
    O2 C1 . 1.262(2) y
    O1 C1 . 1.263(2) y
    O5 C5 . 1.447(2) y
    O5 C8 . 1.444(2) y
    O3 C3 . 1.262(2) y
    C1 C2 . 1.501(3) ?
    C7 H7A . 0.9900 ?
    C7 H7B . 0.9900 ?
    C7 C6 . 1.506(4) ?
    C7 C8 . 1.492(3) ?
    C4 H4A . 0.9800 ?
    C4 H4B . 0.9800 ?
    C4 H4C . 0.9800 ?
    C4 C3 . 1.506(2) ?
    C6 H6A . 0.9900 ?
    C6 H6B . 0.9900 ?
    C6 C5 . 1.503(3) ?
    C2 H2A . 0.9800 ?
    C2 H2B . 0.9800 ?
    C2 H2C . 0.9800 ?
    C5 H5A . 0.9900 ?
    C5 H5B . 0.9900 ?
    C8 H8A . 0.9900 ?
    C8 H8B . 0.9900 ?
loop_
    _geom_angle_atom_site_label_1
    _geom_angle_atom_site_label_2
    _geom_angle_atom_site_label_3
    _geom_angle_site_symmetry_1
    _geom_angle_site_symmetry_3
    _geom_angle
    _geom_angle_publ_flag
    Cr Cr O5 7_566 . 176.08(4) ?
    O4 Cr Cr 7_566 7_566 88.19(4) ?
    O4 Cr O2 7_566 7_566 90.40(6) y
    O4 Cr O5 7_566 . 89.29(5) y
    O4 Cr O3 7_566 . 177.16(5) y
    O2 Cr Cr 7_566 7_566 88.66(4) ?
    O2 Cr O5 7_566 . 88.36(5) y
    O2 Cr O3 7_566 . 89.37(6) y
    O1 Cr Cr . 7_566 88.61(4) ?
    O1 Cr O4 . 7_566 89.91(6) y
    O1 Cr O2 . 7_566 177.24(5) y
    O1 Cr O5 . . 94.38(5) y
    O1 Cr O3 . . 90.19(6) y
    O3 Cr Cr . 7_566 88.98(4) ?
    O3 Cr O5 . . 93.53(5) y
    C3 O4 Cr . 7_566 120.14(11) ?
    C1 O2 Cr . 7_566 119.21(12) ?
    C1 O1 Cr . . 119.57(12) ?
    C5 O5 Cr . . 118.23(11) ?
    C8 O5 Cr . . 118.74(13) ?
    C8 O5 C5 . . 108.56(15) ?
    C3 O3 Cr . . 118.98(11) ?
    O2 C1 O1 . . 123.94(17) ?
    O2 C1 C2 . . 118.42(18) ?
    O1 C1 C2 . . 117.64(18) ?
    H7A C7 H7B . . 109.0 ?
    C6 C7 H7A . . 111.0 ?
    C6 C7 H7B . . 111.0 ?
    C8 C7 H7A . . 111.0 ?
    C8 C7 H7B . . 111.0 ?
    C8 C7 C6 . . 103.9(2) ?
    H4A C4 H4B . . 109.5 ?
    H4A C4 H4C . . 109.5 ?
    H4B C4 H4C . . 109.5 ?
    C3 C4 H4A . . 109.5 ?
    C3 C4 H4B . . 109.5 ?
    C3 C4 H4C . . 109.5 ?
    C7 C6 H6A . . 111.4 ?
    C7 C6 H6B . . 111.4 ?
    H6A C6 H6B . . 109.2 ?
    C5 C6 C7 . . 101.9(2) ?
    C5 C6 H6A . . 111.4 ?
    C5 C6 H6B . . 111.4 ?
    C1 C2 H2A . . 109.5 ?
    C1 C2 H2B . . 109.5 ?
    C1 C2 H2C . . 109.5 ?
    H2A C2 H2B . . 109.5 ?
    H2A C2 H2C . . 109.5 ?
    H2B C2 H2C . . 109.5 ?
    O5 C5 C6 . . 105.37(17) ?
    O5 C5 H5A . . 110.7 ?
    O5 C5 H5B . . 110.7 ?
    C6 C5 H5A . . 110.7 ?
    C6 C5 H5B . . 110.7 ?
    H5A C5 H5B . . 108.8 ?
    O4 C3 O3 . . 123.71(16) ?
    O4 C3 C4 . . 118.37(17) ?
    O3 C3 C4 . . 117.92(17) ?
    O5 C8 C7 . . 106.84(19) ?
    O5 C8 H8A . . 110.4 ?
    O5 C8 H8B . . 110.4 ?
    C7 C8 H8A . . 110.4 ?
    C7 C8 H8B . . 110.4 ?
    H8A C8 H8B . . 108.6 ?
loop_
    _geom_torsion_atom_site_label_1
    _geom_torsion_atom_site_label_2
    _geom_torsion_atom_site_label_3
    _geom_torsion_atom_site_label_4
    _geom_torsion_site_symmetry_1
    _geom_torsion_site_symmetry_2
    _geom_torsion_site_symmetry_3
    _geom_torsion_site_symmetry_4
    _geom_torsion
    _geom_torsion_publ_flag
    Cr O4 C3 O3 7_566 . . . -0.4(2) ?
    Cr O4 C3 C4 7_566 . . . 179.40(13) ?
    Cr O2 C1 O1 7_566 . . . 1.2(2) ?
    Cr O2 C1 C2 7_566 . . . -178.35(12) ?
    Cr O1 C1 O2 . . . . -1.6(2) ?
    Cr O1 C1 C2 . . . . 177.88(12) ?
    Cr O5 C5 C6 . . . . -118.42(16) ?
    Cr O5 C8 C7 . . . . 140.80(18) ?
    Cr O3 C3 O4 . . . . 0.2(2) ?
    Cr O3 C3 C4 . . . . -179.60(13) ?
    C7 C6 C5 O5 . . . . -34.4(2) ?
    C6 C7 C8 O5 . . . . -23.6(3) ?
    C5 O5 C8 C7 . . . . 1.9(3) ?
    C8 O5 C5 C6 . . . . 20.7(2) ?
    C8 C7 C6 C5 . . . . 35.1(3) ?
loop_
    _geom_hbond_atom_site_label_D
    _geom_hbond_atom_site_label_H
    _geom_hbond_atom_site_label_A
    _geom_hbond_site_symmetry_A
    _geom_hbond_distance_DH
    _geom_hbond_distance_HA
    _geom_hbond_distance_DA
    _geom_hbond_angle_DHA
    _geom_hbond_publ_flag
    C4 H4B O1 8_465 0.98 2.60 3.472(3) 148.0 yes
_shelx_space_group_comment
;
The symmetry employed for this shelxl refinement is uniquely defined
by the following loop, which should always be used as a source of
symmetry information in preference to the above space-group names.
They are only intended as comments.
;
_shelx_estimated_absorpt_T_min     ?
_shelx_estimated_absorpt_T_max     ?
_shelx_hkl_file
;
  -4   0   0  185.31    4.96   0
   4   0   0  183.90    4.87   0
   6   0   0   10.75    3.12   0
  -6   0   0   11.85    3.19   0
  -8   0   0 2279.50    9.10   0
   8   0   0 2261.95    9.07   0
  10   0   0 3820.79   11.01   0
 -10   0   0 3724.12   10.88   0
 -12   0   0  113.33    3.21   0
  12   0   0  111.31    3.18   0
 -14   0   0   63.19    3.07   0
 -16   0   0   43.80    2.99   0
 -16   0   0   42.32    3.20   0
 -18   0   0    4.19    3.54   0
 -18   0   0    0.79    3.00   0
  -1   1   0   16.81    4.57   0
  -1  -1   0   11.82    4.43   0
   1  -1   0   13.80    5.06   0
   3  -1   0  181.46    6.59   0
   3   1   0  169.27    5.16   0
  -3   1   0  177.86    6.67   0
  -3  -1   0  175.55    4.18   0
   5  -1   0   32.86    3.99   0
   5   1   0   26.72    3.15   0
  -5  -1   0   27.91    2.37   0
  -5   1   0   33.35    3.44   0
   7  -1   0  632.73    6.43   0
   7   1   0  619.75    5.40   0
  -7  -1   0  588.60    5.35   0
  -7   1   0  641.92    6.45   0
  -9  -1   0  435.42    4.35   0
  -9   1   0  429.71    5.36   0
   9   1   0  439.59    4.34   0
   9  -1   0  441.00    5.02   0
 -11  -1   0  404.02    4.19   0
  11   1   0  411.20    4.23   0
  11  -1   0  393.88    4.91   0
 -11   1   0  385.01    4.54   0
  13  -1   0  321.74    4.22   0
 -13   1   0  324.70    4.69   0
 -13  -1   0  307.31    3.87   0
 -15   1   0    8.58    3.33   0
 -15  -1   0    7.09    2.68   0
 -15   1   0    7.26    2.74   0
 -15  -1   0    6.46    2.69   0
 -17   1   0   98.49    3.90   0
 -17  -1   0  105.51    3.24   0
 -17  -1   0   97.04    3.21   0
 -17   1   0   95.74    3.40   0
   0  -2   0  368.17    6.12   0
   0   2   0  372.54    6.23   0
  -2  -2   0 4681.04   13.67   0
  -2  -2   0 4574.99   13.39   0
  -4   2   0   20.21    3.99   0
  -4  -2   0   18.07    3.26   0
   4   2   0   15.76    3.31   0
   4  -2   0   18.98    3.87   0
   6  -2   0   30.17    3.77   0
  -6  -2   0   29.23    3.57   0
  -6   2   0   31.70    3.99   0
   6   2   0   26.02    3.38   0
  -8  -2   0  695.88    4.94   0
   8   2   0  703.71    4.94   0
  -8   2   0  706.96    6.79   0
   8  -2   0  754.51    7.12   0
  10  -2   0  167.04    4.26   0
 -10   2   0  156.64    4.14   0
 -10  -2   0  156.21    3.35   0
 -12   2   0  432.08    5.55   0
  12  -2   0  438.76    5.05   0
 -12  -2   0  427.51    4.10   0
 -14   2   0  124.65    4.00   0
 -14  -2   0  123.87    3.24   0
 -14  -2   0  126.23    3.04   0
 -16  -2   0  111.25    3.14   0
 -16  -2   0  110.27    3.18   0
 -16   2   0  110.50    3.82   0
 -16   2   0  110.15    4.06   0
  -1   3   0  332.04    4.78   0
   1  -3   0  337.40    4.72   0
  -1  -3   0  342.74    4.57   0
  -3  -3   0   49.30    3.29   0
   3  -3   0   56.04    3.37   0
  -3  -3   0   50.75    3.41   0
  -3   3   0   55.43    3.55   0
   5  -3   0  445.43    6.04   0
  -5   3   0  435.39    6.23   0
  -5  -3   0  397.27    4.63   0
  -7   3   0  129.85    4.71   0
   7  -3   0  134.23    4.20   0
  -7  -3   0  124.47    3.20   0
  -9  -3   0  101.81    3.04   0
   9  -3   0  106.80    4.05   0
  -9   3   0   98.39    4.11   0
  11  -3   0  342.44    5.70   0
 -11   3   0  333.50    5.56   0
 -11  -3   0  336.69    3.80   0
 -11  -3   0  330.61    3.89   0
  13  -3   0  201.40    4.95   0
 -13  -3   0  203.37    3.35   0
 -13  -3   0  200.31    3.27   0
 -13   3   0  193.89    4.92   0
 -15   3   0  351.44    5.94   0
 -15  -3   0  370.24    3.89   0
 -15  -3   0  350.49    3.68   0
 -15   3   0  363.55    6.08   0
 -17  -3   0  185.95    3.33   0
 -17   3   0  185.76    5.92   0
 -17   3   0  193.12    6.07   0
 -17  -3   0  201.06    3.38   0
   0  -4   0    3.30    3.38   0
  -2   4   0   66.56    3.53   0
   2  -4   0   70.84    3.35   0
  -2  -4   0   70.83    3.71   0
  -2  -4   0   64.20    2.72   0
   4  -4   0  179.11    4.24   0
  -4   4   0  168.66    4.06   0
  -4  -4   0  167.78    4.04   0
  -4  -4   0  166.70    3.91   0
  -6  -4   0 1282.71    5.83   0
   6  -4   0 1409.02    8.77   0
  -6  -4   0 1315.89    5.59   0
  -6   4   0 1326.93    8.92   0
  -8   4   0 1021.53    8.54   0
  -8  -4   0  990.97    5.00   0
   8  -4   0 1096.54    8.65   0
  -8  -4   0 1013.14    5.19   0
 -10   4   0   40.36    4.34   0
 -10  -4   0   42.99    2.88   0
  10  -4   0   39.51    4.11   0
 -10  -4   0   37.99    2.85   0
  12  -4   0   28.61    4.28   0
 -12   4   0   27.48    4.50   0
 -12  -4   0   27.91    2.75   0
 -12  -4   0   30.14    2.54   0
 -14   4   0  102.63    5.94   0
 -14  -4   0  100.94    2.80   0
 -14  -4   0  101.53    2.89   0
 -16  -4   0  213.21    3.30   0
 -16  -4   0  190.35    3.43   0
  -1  -5   0  368.79    3.58   0
   1  -5   0  384.45    4.32   0
  -1  -5   0  340.73    4.14   0
  -3  -5   0   32.72    3.12   0
  -3   5   0   33.08    3.66   0
   3  -5   0   35.92    3.36   0
  -3  -5   0   34.33    3.15   0
  -5  -5   0  101.26    2.41   0
  -5   5   0  105.19    3.67   0
  -5  -5   0  109.34    2.47   0
   5  -5   0  109.48    3.38   0
  -7  -5   0  524.33    4.11   0
  -7   5   0  533.92    6.29   0
   7  -5   0  526.34    5.74   0
  -7  -5   0  520.29    3.71   0
  -9   5   0  516.81    7.01   0
  -9  -5   0  490.35    3.83   0
   9  -5   0  538.79    6.74   0
  -9  -5   0  510.79    3.51   0
 -11  -5   0   -1.15    2.75   0
 -11   5   0    5.09    4.55   0
  11  -5   0    1.09    4.13   0
 -11  -5   0   -1.77    1.84   0
 -13  -5   0   12.48    2.72   0
 -13  -5   0    9.78    2.69   0
 -15  -5   0   59.74    3.10   0
 -15  -5   0   53.86    2.82   0
   0  -6   0   94.22    3.06   0
   0  -6   0   95.24    2.99   0
  -2  -6   0 1354.80    5.73   0
  -2  -6   0 1357.18    5.39   0
   2  -6   0 1394.93    6.31   0
   4  -6   0 3427.81   10.13   0
  -4   6   0 3485.78   10.97   0
  -4  -6   0 3184.39    7.99   0
  -4  -6   0 3551.38    8.34   0
  -6  -6   0 2000.32    6.38   0
  -6  -6   0 1957.44    5.98   0
   6  -6   0 2048.24    8.61   0
  -6   6   0 2001.79    9.53   0
   8  -6   0  482.59    5.76   0
  -8  -6   0  460.41    3.26   0
  -8   6   0  476.77    6.14   0
  -8  -6   0  452.23    3.68   0
 -10   6   0   59.76    4.50   0
 -10  -6   0   57.75    2.77   0
 -10  -6   0   59.05    2.83   0
  10  -6   0   60.27    4.06   0
 -12  -6   0  145.00    2.47   0
 -12  -6   0  139.39    3.03   0
 -14  -6   0  219.26    3.20   0
 -14  -6   0  225.84    2.84   0
   1  -7   0  113.34    2.40   0
   1  -7   0  121.36    2.86   0
  -1  -7   0  126.03    2.41   0
  -1  -7   0  116.92    3.03   0
   3  -7   0  982.59    5.36   0
  -3  -7   0  937.95    4.51   0
  -3  -7   0  961.97    4.88   0
  -5  -7   0  348.88    3.49   0
  -5  -7   0  354.04    3.55   0
   5  -7   0  370.53    4.40   0
  -7  -7   0   54.00    2.74   0
   7  -7   0   55.62    2.85   0
  -7  -7   0   47.45    2.69   0
  -9  -7   0  275.67    3.27   0
  -9  -7   0  283.11    3.24   0
   9  -7   0  311.16    5.18   0
 -11  -7   0  103.54    2.97   0
 -11  -7   0  115.37    3.03   0
  11  -7   0  107.58    5.78   0
  11  -7   0  110.30    5.41   0
 -13  -7   0   79.28    2.85   0
 -13  -7   0   82.38    2.84   0
   0  -8   0   81.80    2.87   0
   0  -8   0   91.15    2.33   0
   2  -8   0   55.08    2.94   0
  -2  -8   0   56.44    2.10   0
   2  -8   0   54.06    2.82   0
  -2  -8   0   53.87    2.77   0
   4  -8   0  109.98    2.95   0
  -4  -8   0  103.44    2.87   0
  -4  -8   0  103.36    2.86   0
   4  -8   0  101.08    3.42   0
  -6  -8   0    7.92    2.59   0
   6  -8   0    7.50    2.56   0
   6  -8   0    6.70    2.79   0
  -6  -8   0    4.21    2.45   0
   8  -8   0    9.95    3.06   0
  -8  -8   0    3.45    2.59   0
  -8  -8   0    6.51    2.56   0
   8  -8   0    7.65    2.84   0
 -10  -8   0   45.04    2.67   0
 -10  -8   0   36.54    2.68   0
  10  -8   0   47.36    3.90   0
  10  -8   0   49.48    3.39   0
 -12  -8   0   26.35    2.59   0
 -12  -8   0   26.92    2.91   0
   1  -9   0   51.54    2.75   0
  -1  -9   0   51.08    2.93   0
  -1  -9   0   60.79    2.71   0
   1  -9   0   54.36    2.60   0
   3  -9   0   85.64    2.91   0
  -3  -9   0   80.68    2.93   0
   3  -9   0   78.72    2.98   0
  -3  -9   0   83.46    2.25   0
  -5  -9   0   12.39    2.68   0
   5  -9   0   11.03    2.61   0
   5  -9   0   15.31    2.77   0
  -5  -9   0   12.25    1.91   0
  -7  -9   0   72.87    2.85   0
   7  -9   0   72.26    3.74   0
  -7  -9   0   77.42    2.81   0
   7  -9   0   74.72    3.30   0
  -9  -9   0  162.34    3.04   0
   9  -9   0  160.94    3.97   0
  -9  -9   0  160.63    2.94   0
   9  -9   0  158.45    4.17   0
  11  -9   0  145.21    5.75   0
  11  -9   0  138.39    5.21   0
 -11  -9   0  192.55    2.72   0
 -11  -9   0  191.35    3.25   0
   0 -10   0  906.42    5.00   0
   0 -10   0  937.85    4.87   0
   2 -10   0  583.39    4.65   0
  -2 -10   0  590.63    4.19   0
  -2 -10   0  585.18    4.25   0
   2 -10   0  621.38    4.24   0
   4 -10   0  241.15    3.92   0
   4 -10   0  240.10    3.50   0
  -4 -10   0  248.03    3.24   0
  -4 -10   0  230.79    3.47   0
  -6 -10   0   52.60    2.86   0
  -6 -10   0   58.55    2.82   0
   6 -10   0   54.26    3.06   0
   6 -10   0   59.80    2.84   0
   8 -10   0   61.47    3.78   0
  -8 -10   0   60.47    2.84   0
   8 -10   0   61.92    3.31   0
  -8 -10   0   64.49    2.91   0
 -10 -10   0  136.54    2.57   0
 -10 -10   0  148.65    2.60   0
  10 -10   0  119.34    4.46   0
  10 -10   0   96.80    3.96   0
   1 -11   0   10.50    2.71   0
  -1 -11   0   10.44    3.08   0
  -1 -11   0    8.51    2.89   0
   1 -11   0    5.05    2.92   0
  -3 -11   0   22.18    2.61   0
   3 -11   0   19.75    2.50   0
   3 -11   0   15.15    3.05   0
  -3 -11   0   16.00    2.03   0
  -5 -11   0   21.57    2.94   0
   5 -11   0   21.95    2.78   0
   5 -11   0   19.08    2.96   0
  -5 -11   0   19.80    2.17   0
   7 -11   0    0.33    3.12   0
   7 -11   0    0.13    3.46   0
  -7 -11   0   -0.80    2.75   0
  -7 -11   0    2.57    3.00   0
   0 -12   0  198.49    3.42   0
   0 -12   0  213.75    3.56   0
  -2 -12   0  196.84    3.41   0
  -2 -12   0  190.22    2.95   0
   2 -12   0  189.69    3.42   0
   2 -12   0  193.38    3.77   0
 -19  -1   1    3.42    3.39   0
 -19   1   1    3.59    3.41   0
 -19   1   1    2.42    3.53   0
 -19  -1   1    2.75    3.27   0
 -17  -1   1   43.81    2.88   0
 -17  -1   1   45.07    2.88   0
 -17   1   1   46.28    3.46   0
 -17   1   1   41.62    3.40   0
 -15   1   1   23.16    2.83   0
 -15   1   1   21.32    3.18   0
 -15  -1   1   23.02    2.78   0
 -15  -1   1   22.03    2.83   0
 -13   1   1   87.20    3.89   0
 -13  -1   1   87.95    3.10   0
 -13   1   1   87.76    3.80   0
 -13  -1   1   86.13    3.10   0
 -11  -1   1  916.65    5.66   0
 -11  -1   1  929.41    5.76   0
 -11   1   1  934.81    7.03   0
  -9   1   1 2217.52   11.08   0
   9  -1  -1 2325.20   11.21   0
  -9  -1   1 2114.33    8.39   0
  -7   1   1  694.96    7.70   0
   7  -1  -1  709.65    7.86   0
  -7  -1   1  663.11    5.74   0
  -5  -1   1   50.67    3.44   0
  -5  -1   1   53.13    3.61   0
  -5   1   1   56.49    5.60   0
   5  -1  -1   54.79    5.59   0
   3   1  -1 2242.27   11.77   0
  -3  -1   1 2281.58   11.52   0
   1  -1   1 2091.40   12.74   0
  -1   1  -1 2172.49   13.04   0
  -1  -1  -1 1936.96   11.25   0
   1   1   1 1882.36   11.06   0
   3   1   1   22.46    2.49   0
   3  -1   1   20.83    3.25   0
  -3  -1  -1   18.99    3.64   0
  -3   1  -1   18.16    3.38   0
  -5  -1  -1  166.70    4.23   0
  -5   1  -1  165.14    4.75   0
   5  -1   1  170.64    4.08   0
   5   1   1  167.61    4.17   0
   7   1   1 3608.26    9.90   0
  -7  -1  -1 3522.88   10.02   0
   7  -1   1 3640.00   11.67   0
  -7   1  -1 3511.57   11.38   0
   9   1   1 2965.58    8.97   0
  -9   1  -1 3023.84   10.34   0
   9  -1   1 3039.31   10.26   0
  -9  -1  -1 2910.19    8.80   0
  11  -1   1  321.72    4.06   0
 -11   1  -1  317.54    4.10   0
  11   1   1  314.47    3.76   0
 -11  -1  -1  314.16    3.83   0
  13  -1   1   72.47    2.90   0
 -13   1  -1   72.42    3.42   0
 -13  -1  -1   65.74    2.95   0
 -15   1  -1   67.81    3.58   0
 -15  -1  -1   69.29    3.06   0
 -15  -1  -1   66.01    3.10   0
 -17   1  -1   45.43    3.22   0
 -17   1  -1   47.98    3.15   0
 -17  -1  -1   47.67    3.26   0
 -17  -1  -1   44.50    3.45   0
 -18   2   1  163.23    5.06   0
 -18  -2   1  169.86    3.43   0
 -18   2   1  161.28    4.95   0
 -18  -2   1  168.08    3.45   0
 -16  -2   1   98.47    3.08   0
 -16   2   1   96.14    4.28   0
 -16  -2   1   95.50    3.11   0
 -16   2   1   95.34    4.42   0
 -14   2   1  988.25    7.86   0
 -14  -2   1  968.18    5.46   0
 -14   2   1 1011.31    7.94   0
 -14  -2   1  971.42    5.35   0
 -12  -2   1 1433.81    6.44   0
 -12   2   1 1468.98    9.40   0
 -12  -2   1 1405.64    6.34   0
 -10  -2   1  664.74    4.77   0
 -10  -2   1  741.09    5.05   0
  10  -2  -1  769.31    7.84   0
 -10   2   1  742.62    7.46   0
  -8  -2   1 1538.89    6.98   0
  -8   2   1 1570.84   11.91   0
   8  -2  -1 1591.80   12.48   0
  -8  -2   1 1577.62    7.05   0
   6  -2  -1 1531.43   15.61   0
  -6  -2   1 1464.98    7.33   0
  -6  -2   1 1373.60    7.12   0
  -6   2   1 1537.80   15.20   0
  -4  -2   1 1547.85    7.96   0
  -4  -2   1 1464.98    7.29   0
  -4   2   1 1696.69   16.06   0
   4  -2  -1 1627.22   15.25   0
   2  -2  -1 1210.90   10.05   0
  -2  -2   1 1207.55    8.10   0
   2   2  -1 1186.45    7.48   0
   2  -2  -1 1133.60   10.02   0
   0  -2   1 1770.07   10.14   0
   0  -2  -1 1574.64    9.53   0
   0   2  -1 1714.46   10.05   0
   0   2   1 1730.80    9.33   0
   2  -2   1 1080.92    8.43   0
  -2  -2  -1 1052.93    6.45   0
  -2   2  -1 1081.91    8.21   0
   2   2   1 1037.24    6.84   0
   4  -2   1  280.78    4.70   0
  -4   2  -1  282.38    4.84   0
   4   2   1  280.61    3.71   0
  -4  -2  -1  282.37    3.70   0
   6   2   1   14.77    2.23   0
   6  -2   1   17.74    3.56   0
  -6   2  -1   13.01    3.79   0
  -6  -2  -1   12.37    3.08   0
   8  -2   1  165.07    4.25   0
   8   2   1  167.07    3.29   0
  -8   2  -1  166.81    4.35   0
  -8  -2  -1  158.96    3.17   0
 -10   2  -1  229.86    4.36   0
 -10  -2  -1  239.91    3.58   0
  10  -2   1  242.67    3.92   0
  10   2   1  244.31    3.46   0
 -12   2  -1  104.76    3.93   0
  12  -2   1  104.01    3.66   0
 -12  -2  -1  101.00    2.94   0
  14  -2   1  103.80    3.65   0
 -14  -2  -1  100.31    3.13   0
 -14  -2  -1   97.47    3.05   0
 -14   2  -1   96.23    3.73   0
 -16  -2  -1  107.61    2.92   0
 -16  -2  -1  100.63    3.22   0
 -16   2  -1  102.74    4.07   0
 -16   2  -1   95.96    3.95   0
 -17  -3   1    1.92    2.81   0
 -17  -3   1    0.11    2.77   0
 -15   3   1    9.57    4.76   0
 -15   3   1   10.18    4.78   0
 -15  -3   1    9.27    2.68   0
 -15  -3   1   13.71    2.86   0
 -13  -3   1   25.78    2.76   0
 -13   3   1   26.76    4.77   0
 -13   3   1   27.95    4.71   0
 -13  -3   1   31.09    2.80   0
 -11   3   1  192.10    6.13   0
 -11  -3   1  193.32    3.49   0
 -11  -3   1  179.04    3.30   0
  11  -3  -1  197.56    6.03   0
  -9  -3   1   68.12    3.08   0
   9  -3  -1   68.87    4.88   0
  -9   3   1   65.55    4.93   0
  -9  -3   1   65.56    3.01   0
  -7  -3   1   81.44    3.35   0
   7  -3  -1   89.38    5.20   0
  -7   3   1   89.12    5.62   0
  -7  -3   1   80.82    2.69   0
  -5   3   1  650.85    8.51   0
  -5  -3   1  638.90    4.68   0
   5  -3  -1  676.86    7.86   0
  -5  -3   1  632.41    4.55   0
   3   3  -1   62.56    3.49   0
  -3  -3   1   47.18    2.54   0
   3  -3  -1   58.56    3.43   0
   1  -3  -1 2532.21   10.08   0
   1  -3  -1 2364.03   10.10   0
  -1  -3   1 2545.01    9.39   0
   1   3  -1 2555.21    9.69   0
  -1   3  -1  245.35    4.23   0
   1   3   1  237.24    3.37   0
  -1  -3  -1  236.74    4.12   0
   1  -3   1  246.73    4.16   0
  -3  -3  -1    7.79    3.36   0
   3  -3   1    4.84    3.00   0
  -3   3  -1    3.35    3.19   0
   3   3   1    5.87    2.39   0
  -5   3  -1  121.71    4.30   0
   5   3   1  122.40    3.59   0
  -5  -3  -1  111.27    3.65   0
   5  -3   1  124.84    3.94   0
   7  -3   1  360.02    5.03   0
  -7  -3  -1  329.68    3.27   0
  -7   3  -1  331.44    5.01   0
   7   3   1  343.99    3.79   0
  -9   3  -1  167.21    4.19   0
  -9  -3  -1  161.94    3.23   0
   9   3   1  165.41    3.21   0
   9  -3   1  165.43    4.03   0
 -11   3  -1   43.78    3.60   0
 -11  -3  -1   41.96    2.87   0
  11  -3   1   44.57    3.52   0
 -13  -3  -1   50.77    2.92   0
 -13   3  -1   42.85    3.61   0
 -13  -3  -1   44.32    2.88   0
  13  -3   1   47.29    3.46   0
 -15  -3  -1   24.73    2.63   0
 -15  -3  -1   31.84    2.64   0
 -15   3  -1   26.81    3.51   0
 -18  -4   1  111.51    3.25   0
 -18  -4   1  110.49    3.02   0
 -16  -4   1  424.33    4.00   0
 -16  -4   1  435.05    3.94   0
 -14  -4   1  127.37    2.50   0
 -14  -4   1  132.20    3.03   0
 -12  -4   1  195.66    3.32   0
 -12  -4   1  203.86    3.31   0
  10  -4  -1  634.41   12.02   0
 -10   4   1  595.57   11.59   0
 -10  -4   1  605.34    4.36   0
 -10  -4   1  581.87    4.40   0
  -8   4   1  943.74   10.25   0
   8  -4  -1  968.92    9.83   0
  -8  -4   1  873.04    4.93   0
  -8  -4   1  864.49    4.40   0
  -6  -4   1 3692.62    9.38   0
  -6   4   1 3734.98   15.81   0
   6  -4  -1 4022.23   15.19   0
  -6  -4   1 3765.42    9.20   0
  -4  -4   1 1080.12    5.95   0
   4  -4  -1 1092.14    7.30   0
  -4  -4   1 1070.11    5.80   0
  -2  -4   1 1025.36    6.07   0
   2  -4  -1 1026.14    6.54   0
   2  -4  -1  974.13    6.58   0
   2   4  -1 1001.31    5.58   0
   0  -4  -1  764.20    5.63   0
   0  -4  -1  656.80    5.44   0
   0   4  -1  768.61    5.32   0
   0  -4   1  756.21    5.63   0
  -2   4  -1  181.16    4.22   0
  -2  -4  -1  192.40    3.27   0
   2  -4   1  190.08    4.05   0
  -2  -4  -1  183.39    3.88   0
   4  -4   1  374.22    4.88   0
  -4   4  -1  361.85    5.13   0
  -4  -4  -1  341.81    4.18   0
   6  -4   1   56.92    2.98   0
  -6  -4  -1   52.76    2.08   0
  -6   4  -1   56.63    3.19   0
   8  -4   1  164.77    4.07   0
  -8   4  -1  151.64    4.26   0
  -8  -4  -1  154.94    3.19   0
 -10  -4  -1  125.71    2.90   0
 -10   4  -1  123.42    4.51   0
  10  -4   1  131.02    4.14   0
 -12  -4  -1  296.65    3.54   0
  12  -4   1  306.13    5.45   0
 -12   4  -1  288.80    5.22   0
 -12  -4  -1  282.11    3.48   0
 -14  -4  -1  410.52    3.90   0
  14  -4   1  396.14    6.38   0
 -14  -4  -1  405.42    4.04   0
 -14   4  -1  405.82    6.51   0
 -16   4  -1  205.57    7.05   0
 -16  -4  -1  228.59    3.63   0
 -16   4  -1  191.80    6.94   0
 -16  -4  -1  231.79    3.70   0
 -17  -5   1   16.55    2.85   0
 -17  -5   1   10.80    2.92   0
 -15  -5   1    0.56    2.01   0
 -15  -5   1    2.83    2.77   0
 -13  -5   1   31.35    2.72   0
 -13  -5   1   29.04    2.59   0
 -11  -5   1    7.06    2.60   0
 -11  -5   1   11.89    2.67   0
  -9  -5   1  769.43    4.50   0
   9  -5  -1  894.47    9.39   0
  -9  -5   1  812.79    4.63   0
  -7  -5   1 3157.88    7.76   0
  -7  -5   1 2872.91    7.62   0
   7  -5  -1 3277.55   13.19   0
  -5  -5   1 3960.35    9.15   0
   5  -5  -1 4298.90   13.14   0
  -5  -5   1 4014.57    9.35   0
   3  -5  -1 2295.24    8.85   0
  -3  -5   1 2314.53    7.20   0
   3  -5  -1 2457.90    8.85   0
   1   5  -1  101.67    3.47   0
   1  -5  -1   99.86    3.36   0
  -1  -5   1  104.44    3.30   0
   1  -5  -1  101.19    3.29   0
  -1   5  -1 1765.45    7.54   0
  -1  -5  -1 1753.92    6.88   0
   1  -5   1 1826.57    7.33   0
  -1  -5  -1 1735.05    6.55   0
  -3  -5  -1 4704.11   10.15   0
  -3  -5  -1 4715.55   10.13   0
   3  -5   1 5113.24   12.31   0
  -3   5  -1 4820.50   12.46   0
  -5   5  -1 5869.83   14.66   0
  -5  -5  -1 5571.25   10.47   0
  -5  -5  -1 5593.47   10.18   0
   5  -5   1 5952.15   14.17   0
  -7   5  -1 2018.61    9.69   0
  -7  -5  -1 2065.55    6.52   0
  -7  -5  -1 1981.06    6.12   0
   7  -5   1 2117.73    9.53   0
  -9  -5  -1   12.48    2.71   0
   9  -5   1   17.71    3.29   0
  -9   5  -1   15.09    3.66   0
  -9  -5  -1   17.96    2.63   0
 -11  -5  -1  216.98    3.34   0
 -11   5  -1  217.94    5.48   0
 -11  -5  -1  209.92    2.68   0
  11  -5   1  228.35    5.19   0
 -13   5  -1  390.93    7.83   0
  13  -5   1  416.86    7.41   0
 -13  -5  -1  407.48    3.86   0
 -13  -5  -1  419.57    3.40   0
 -15  -5  -1  391.46    3.83   0
 -15  -5  -1  361.91    4.04   0
 -16  -6   1   -3.96    2.65   0
 -16  -6   1   -0.21    2.16   0
 -14  -6   1   10.32    2.57   0
 -14  -6   1   12.54    2.78   0
 -12  -6   1  157.23    2.54   0
 -12  -6   1  143.71    2.44   0
 -10  -6   1    5.33    1.91   0
  10  -6  -1    5.36    4.30   0
  10  -6  -1    4.25    4.56   0
 -10  -6   1    2.28    2.55   0
  -8  -6   1  164.28    3.08   0
   8  -6  -1  167.59    4.22   0
  -8  -6   1  170.89    3.01   0
   8  -6  -1  163.15    4.56   0
  -6  -6   1   58.07    2.01   0
   6  -6  -1   62.86    3.73   0
  -6  -6   1   56.10    2.83   0
   6  -6  -1   60.58    3.01   0
   4  -6  -1  245.33    4.39   0
   4  -6  -1  247.97    3.80   0
  -4  -6   1  253.00    2.89   0
  -4  -6   1  228.18    3.29   0
   2  -6  -1  704.84    4.93   0
  -2  -6   1  762.14    4.63   0
   2  -6  -1  723.47    4.79   0
   0  -6  -1   92.74    2.97   0
   0  -6  -1   81.99    2.94   0
   0  -6   1   85.83    2.93   0
   0   6  -1   79.63    3.04   0
  -2  -6  -1    6.99    2.49   0
   2  -6   1   -0.80    2.46   0
  -2  -6  -1    3.55    2.61   0
  -2   6  -1    4.00    2.82   0
  -4  -6  -1   10.48    2.79   0
  -4  -6  -1    6.53    2.80   0
  -4   6  -1   10.42    3.02   0
   4  -6   1   10.76    2.72   0
   6  -6   1    2.45    3.14   0
  -6  -6  -1    3.77    2.66   0
  -6   6  -1    5.30    3.52   0
  -6  -6  -1    6.12    2.73   0
  -8  -6  -1    3.33    2.62   0
   8  -6   1    5.49    2.91   0
  -8  -6  -1    5.54    2.58   0
  -8   6  -1    5.09    3.30   0
 -10  -6  -1   98.28    2.33   0
 -10  -6  -1  101.80    2.95   0
 -10   6  -1   98.33    4.58   0
  10  -6   1  103.49    4.25   0
 -12   6  -1   63.94    5.35   0
 -12  -6  -1   63.61    2.98   0
 -12  -6  -1   71.82    2.85   0
  12  -6   1   65.36    5.22   0
 -14  -6  -1   12.79    2.98   0
 -14  -6  -1   14.42    2.98   0
 -15  -7   1    5.88    2.82   0
 -15  -7   1    9.41    2.65   0
 -13  -7   1   99.57    2.51   0
 -13  -7   1  103.74    3.05   0
 -11  -7   1  291.81    2.82   0
 -11  -7   1  283.13    3.38   0
  11  -7  -1  300.37    9.18   0
  11  -7  -1  296.02    9.28   0
  -9  -7   1  274.97    3.36   0
   9  -7  -1  278.24    5.32   0
  -9  -7   1  291.27    3.28   0
   9  -7  -1  285.12    5.00   0
   7  -7  -1  297.94    4.45   0
   7  -7  -1  295.23    4.44   0
  -7  -7   1  286.39    3.47   0
  -7  -7   1  279.70    3.37   0
   5  -7  -1  954.37    5.94   0
  -5  -7   1  895.48    4.61   0
   5  -7  -1  919.12    5.94   0
  -5  -7   1  920.37    4.69   0
  -3  -7   1  178.80    3.18   0
  -3  -7   1  178.94    3.18   0
   3  -7  -1  174.36    3.47   0
   3  -7  -1  184.31    3.32   0
   1  -7  -1  100.22    2.30   0
  -1  -7   1  109.55    2.86   0
   1  -7  -1  103.58    2.25   0
  -1  -7  -1  419.54    3.44   0
  -1   7  -1  415.65    4.11   0
   1  -7   1  435.09    3.97   0
  -1  -7  -1  431.44    3.84   0
  -3  -7  -1 1284.37    5.29   0
  -3  -7  -1 1275.80    5.36   0
  -3   7  -1 1226.57    6.26   0
   3  -7   1 1360.65    6.16   0
  -5  -7  -1  817.62    4.52   0
  -5  -7  -1  751.52    3.94   0
   5  -7   1  807.27    5.28   0
  -5   7  -1  783.51    5.89   0
  -7  -7  -1   48.72    2.66   0
  -7   7  -1   49.79    3.83   0
  -7  -7  -1   46.17    2.57   0
   7  -7   1   52.05    3.40   0
  -9   7  -1  216.65    4.96   0
  -9  -7  -1  214.38    2.64   0
   9  -7   1  219.36    4.30   0
  -9  -7  -1  214.30    3.07   0
 -11   7  -1  241.67    5.95   0
 -11  -7  -1  240.00    3.44   0
 -11  -7  -1  240.45    3.41   0
  11  -7   1  245.64    5.73   0
 -13  -7  -1  158.36    3.33   0
 -13  -7  -1  162.03    3.30   0
 -14  -8   1  135.14    2.61   0
 -14  -8   1  128.80    2.54   0
 -12  -8   1  358.39    3.73   0
 -12  -8   1  331.51    3.54   0
  10  -8  -1  578.64    6.63   0
  10  -8  -1  567.40    7.02   0
 -10  -8   1  548.85    3.91   0
 -10  -8   1  570.57    4.11   0
  -8  -8   1  117.50    2.88   0
  -8  -8   1  125.69    2.35   0
   8  -8  -1  121.50    3.82   0
   8  -8  -1  126.70    3.73   0
   6  -8  -1   27.01    2.97   0
  -6  -8   1   28.75    2.70   0
   6  -8  -1   28.97    2.70   0
  -6  -8   1   23.47    1.98   0
   4  -8  -1    2.79    2.56   0
  -4  -8   1    0.53    2.51   0
   4  -8  -1   -0.71    2.76   0
  -4  -8   1   -0.26    2.59   0
  -2  -8   1    4.06    2.58   0
   2  -8  -1    3.07    2.73   0
   2  -8  -1    8.58    2.93   0
  -2  -8   1    5.04    2.58   0
   0  -8   1   59.31    2.85   0
   0  -8  -1   59.50    2.90   0
   0  -8  -1   52.18    2.83   0
   0  -8   1   60.04    2.72   0
  -2  -8  -1   -1.94    2.58   0
  -2  -8  -1   -0.34    1.88   0
   2  -8   1   -0.10    2.46   0
   4  -8   1   15.48    2.48   0
  -4  -8  -1   14.95    1.89   0
  -4  -8  -1   11.44    2.62   0
  -6  -8  -1    3.21    2.55   0
  -6  -8  -1    2.36    2.51   0
  -6   8  -1    2.25    2.82   0
   6  -8   1    5.25    2.48   0
  -8  -8  -1  129.22    2.41   0
  -8  -8  -1  129.13    2.30   0
   8  -8   1  134.44    3.62   0
 -10  -8  -1   38.81    2.92   0
 -10  -8  -1   38.97    2.72   0
  10  -8   1   34.24    3.85   0
 -12  -8  -1   37.72    2.30   0
 -12  -8  -1   36.73    2.90   0
 -13  -9   1   10.00    2.97   0
 -13  -9   1    4.07    2.99   0
  11  -9  -1   11.44    3.95   0
  11  -9  -1    8.62    4.29   0
 -11  -9   1    1.83    2.57   0
 -11  -9   1    6.52    2.58   0
   9  -9  -1   35.25    3.03   0
  -9  -9   1   30.14    2.77   0
  -9  -9   1   36.35    2.01   0
   9  -9  -1   37.49    3.54   0
  -7  -9   1   11.82    2.57   0
   7  -9  -1    9.73    2.63   0
   7  -9  -1   11.35    2.79   0
  -7  -9   1   11.04    2.69   0
  -5  -9   1  270.35    3.22   0
   5  -9  -1  267.80    3.58   0
   5  -9  -1  275.78    3.82   0
  -5  -9   1  247.71    2.78   0
   3  -9  -1  114.72    2.80   0
  -3  -9   1  108.67    2.96   0
   3  -9  -1  109.20    3.13   0
  -3  -9   1  102.97    2.93   0
  -1  -9   1   18.69    2.74   0
   1  -9  -1   23.47    2.83   0
  -1  -9   1   21.03    2.50   0
   1  -9  -1   22.62    2.63   0
   1  -9   1   14.54    2.60   0
  -1  -9  -1   18.62    2.57   0
  -1  -9  -1   16.31    2.61   0
   1  -9   1   22.27    2.60   0
  -3  -9  -1   70.58    2.79   0
  -3  -9  -1   62.54    2.71   0
   3  -9   1   67.83    2.88   0
   3  -9   1   70.82    3.07   0
  -5  -9  -1   10.77    2.41   0
   5  -9   1   10.07    2.77   0
   5  -9   1    9.62    2.55   0
  -5  -9  -1    9.22    2.43   0
   7  -9   1    5.31    2.63   0
  -7  -9  -1    6.73    2.63   0
  -7  -9  -1    8.55    1.88   0
   7  -9   1    7.72    3.29   0
  -9  -9  -1   18.47    2.66   0
   9  -9   1   24.77    3.38   0
  -9  -9  -1   28.39    2.59   0
   9  -9   1   25.37    3.51   0
 -11  -9  -1   32.87    3.06   0
  11  -9   1    5.44    3.94   0
  11  -9   1    5.46    3.70   0
 -11  -9  -1   26.14    2.26   0
  10 -10  -1  109.62    4.39   0
 -10 -10   1  100.25    2.44   0
  10 -10  -1  115.84    4.72   0
 -10 -10   1  113.67    2.47   0
  -8 -10   1   70.78    2.88   0
   8 -10  -1   76.15    3.35   0
  -8 -10   1   73.25    2.85   0
   8 -10  -1   78.09    3.28   0
  -6 -10   1   18.41    2.15   0
   6 -10  -1   20.75    2.65   0
  -6 -10   1   25.61    2.81   0
   6 -10  -1   18.46    3.33   0
  -4 -10   1   68.42    3.02   0
  -4 -10   1   66.28    2.31   0
   4 -10  -1   59.03    3.11   0
   4 -10  -1   66.43    2.89   0
   2 -10  -1  191.66    3.38   0
   2 -10  -1  181.72    3.64   0
  -2 -10   1  192.35    3.07   0
  -2 -10   1  181.82    3.30   0
   0 -10   1    1.89    2.55   0
   0 -10   1   -3.39    2.62   0
   0 -10  -1    0.31    2.57   0
   0 -10  -1    3.67    2.69   0
  -2 -10  -1   15.12    2.02   0
   2 -10   1    9.56    2.67   0
  -2 -10  -1   14.45    2.50   0
   2 -10   1   11.32    2.68   0
   4 -10   1   17.53    2.85   0
  -4 -10  -1   15.64    2.03   0
  -4 -10  -1   15.33    2.80   0
   4 -10   1   18.25    2.86   0
   6 -10   1    3.72    3.22   0
  -6 -10  -1   -4.25    2.76   0
   6 -10   1    0.64    2.84   0
  -6 -10  -1   -1.98    1.92   0
   8 -10   1    1.71    2.95   0
  -8 -10  -1   -4.53    2.61   0
   8 -10   1   -0.46    2.94   0
  -8 -10  -1    1.07    2.84   0
   7 -11  -1   36.84    2.93   0
  -7 -11   1   39.03    2.79   0
   7 -11  -1   37.25    3.66   0
  -7 -11   1   33.96    3.09   0
  -5 -11   1  141.82    2.96   0
   5 -11  -1  137.95    3.60   0
  -5 -11   1  134.32    3.05   0
   5 -11  -1  142.04    3.26   0
   3 -11  -1  640.20    4.62   0
  -3 -11   1  633.14    4.16   0
   3 -11  -1  651.15    4.98   0
  -3 -11   1  609.64    4.27   0
  -1 -11   1  545.03    4.27   0
   1 -11  -1  536.45    4.17   0
  -1 -11   1  516.96    4.40   0
   1 -11  -1  518.63    4.28   0
  -1 -11  -1  272.67    3.68   0
   1 -11   1  274.75    3.48   0
   1 -11   1  272.96    3.69   0
  -1 -11  -1  271.06    3.54   0
  -3 -11  -1  278.46    3.07   0
   3 -11   1  274.64    3.99   0
  -3 -11  -1  274.08    3.34   0
   3 -11   1  259.66    3.54   0
   5 -11   1  192.05    3.82   0
  -5 -11  -1  199.03    3.42   0
  -5 -11  -1  195.32    3.37   0
   5 -11   1  195.95    3.54   0
  -4 -12   1   20.96    2.97   0
   4 -12  -1   19.25    3.32   0
  -4 -12   1   17.37    3.13   0
   2 -12  -1   11.47    2.81   0
   2 -12  -1   11.75    3.16   0
  -2 -12   1   11.13    2.83   0
  -2 -12   1   12.32    3.09   0
   0 -12  -1    2.87    2.83   0
   0 -12  -1    1.85    2.57   0
   0 -12   1   -1.74    2.75   0
   0 -12   1   -0.65    3.06   0
   2 -12   1   17.62    2.71   0
   2 -12   1   16.60    2.82   0
  -2 -12  -1   17.01    2.89   0
  -2 -12  -1   14.34    3.04   0
 -20   0   2    5.37    3.36   0
 -18   0   2   21.78    3.26   0
 -18   0   2   23.10    2.96   0
 -16   0   2    8.26    2.73   0
 -16   0   2    6.84    3.19   0
 -14   0   2   30.02    3.33   0
 -14   0   2   31.35    3.43   0
 -12   0   2   59.01    3.22   0
 -12   0   2   59.11    3.39   0
 -10   0   2  520.51    6.10   0
 -10   0   2  514.87    5.40   0
  -8   0   2  128.64    4.18   0
  -8   0   2  125.59    4.05   0
  -6   0   2  320.82    5.94   0
  -6   0   2  302.75    5.29   0
  -4   0   2 3084.12   16.33   0
   4   0  -2 3351.59   17.18   0
   0   0  -2 4905.19   16.31   0
   0   0   2 5076.51   16.52   0
  -2   0  -2   22.48    2.51   0
   2   0   2   25.66    3.29   0
  -4   0  -2 1439.08    7.51   0
   4   0   2 1513.98    7.67   0
   6   0   2 8830.37   15.92   0
  -6   0  -2 8336.96   15.30   0
  -8   0  -2 7422.33   13.86   0
   8   0   2 7383.94   14.06   0
 -10   0  -2 1287.31    6.17   0
  10   0   2 1306.32    6.29   0
 -12   0  -2  414.61    4.38   0
  12   0   2  423.18    4.13   0
  14   0   2  245.09    3.61   0
 -14   0  -2  235.15    3.61   0
 -16   0  -2  137.09    3.95   0
 -19  -1   2   20.01    2.95   0
 -19   1   2   17.89    3.58   0
 -19  -1   2   16.20    2.86   0
 -19   1   2   19.97    3.70   0
 -17   1   2    1.41    3.20   0
 -17  -1   2    0.73    2.68   0
 -17   1   2    1.98    3.25   0
 -17  -1   2    0.42    2.58   0
 -15  -1   2  289.13    4.34   0
 -15  -1   2  284.98    3.90   0
 -15   1   2  286.97    4.19   0
 -15   1   2  285.02    4.66   0
 -13  -1   2  270.66    3.93   0
 -13   1   2  274.43    5.05   0
 -13  -1   2  268.66    3.82   0
 -13   1   2  275.83    4.84   0
 -11  -1   2   31.13    3.07   0
 -11   1   2   32.33    3.78   0
 -11   1   2   33.83    3.84   0
 -11  -1   2   34.45    3.19   0
  -9   1   2  753.54    7.88   0
  -9   1   2  751.42    8.05   0
  -9  -1   2  706.75    5.61   0
  -9  -1   2  746.36    5.82   0
  -7  -1   2 1052.43    6.77   0
  -7   1   2 1080.66   11.73   0
  -7  -1   2 1083.93    6.91   0
  -7   1   2 1127.85   11.79   0
  -3  -1   2  907.10    7.99   0
   3   1  -2  881.60    7.88   0
   3  -1  -2  939.67   10.55   0
  -3   1   2  923.09   10.79   0
   1   1  -2 1387.80    8.86   0
   1  -1  -2 1425.53    9.93   0
  -1   1   2 1396.94    9.90   0
  -1  -1   2 1384.94    9.39   0
   1  -1   2 6657.25   17.55   0
   1   1   2 6352.43   15.96   0
  -1   1  -2 6711.90   17.50   0
  -1  -1  -2 6298.12   15.83   0
   3   1   2   10.40    2.37   0
  -3   1  -2    7.62    2.94   0
  -3  -1  -2    3.31    3.25   0
   3  -1   2   12.00    3.06   0
   5   1   2   30.98    3.29   0
   5  -1   2   34.65    3.23   0
  -5  -1  -2   32.53    2.47   0
  -5   1  -2   33.01    3.41   0
  -7   1  -2  771.44    5.73   0
   7  -1   2  773.57    5.60   0
  -7  -1  -2  754.65    4.92   0
   7   1   2  806.82    4.69   0
   9   1   2   97.28    3.09   0
  -9  -1  -2   93.98    3.23   0
  -9   1  -2   97.88    3.27   0
   9  -1   2   93.75    3.18   0
  11   1   2    3.39    2.63   0
  11  -1   2    2.80    2.69   0
 -11  -1  -2   -0.02    2.69   0
 -11   1  -2    2.08    2.78   0
  13   1   2   60.59    2.88   0
 -13  -1  -2   55.02    2.90   0
 -13   1  -2   56.50    2.94   0
  13  -1   2   60.59    3.24   0
 -15   1  -2    2.33    2.86   0
 -15  -1  -2    4.33    2.76   0
 -18  -2   2   86.89    3.17   0
 -18  -2   2   90.80    3.07   0
 -18   2   2   79.58    4.81   0
 -18   2   2   84.65    4.94   0
 -16  -2   2   23.15    2.78   0
 -16  -2   2   27.95    2.83   0
 -16   2   2   24.07    4.48   0
 -16   2   2   23.14    4.07   0
 -14   2   2  162.94    5.50   0
 -14  -2   2  162.49    3.32   0
 -14   2   2  164.40    5.34   0
 -14  -2   2  164.87    3.41   0
 -12   2   2  134.01    5.54   0
 -12  -2   2  132.42    3.34   0
 -12   2   2  140.16    5.72   0
 -12  -2   2  125.85    3.21   0
 -10  -2   2    3.04    2.60   0
 -10   2   2    3.45    4.50   0
 -10  -2   2    1.35    2.87   0
 -10   2   2    3.13    4.70   0
  -8  -2   2 3002.94    9.27   0
  -8  -2   2 2999.42    9.62   0
  -6  -2   2 3268.97   10.33   0
  -4   2   2  764.27    9.61   0
   4   2  -2  801.06    6.29   0
  -4  -2   2  794.91    5.85   0
   4  -2  -2  776.40    9.88   0
  -2   2   2   70.01    4.72   0
   2   2  -2   74.67    4.51   0
   2  -2  -2   69.56    4.76   0
  -2  -2   2   68.73    3.22   0
   0   2   2  231.10    4.76   0
   0  -2  -2  236.23    4.80   0
   0  -2   2  232.43    4.55   0
   0   2  -2  240.00    4.67   0
   2   2   2 1172.23    6.40   0
   2  -2   2 1233.67    7.31   0
  -2   2  -2 1224.96    7.56   0
  -2  -2  -2 1200.91    6.77   0
  -4   2  -2  682.14    5.91   0
   4  -2   2  731.04    5.91   0
   4   2   2  685.78    5.50   0
  -4  -2  -2  725.44    5.57   0
  -6   2  -2  496.06    4.94   0
  -6  -2  -2  483.96    3.80   0
   6  -2   2  511.45    4.94   0
   6   2   2  501.15    4.28   0
   8   2   2  142.57    2.95   0
  -8   2  -2  139.06    3.90   0
  -8  -2  -2  143.57    3.05   0
   8  -2   2  147.74    3.37   0
 -10  -2  -2  132.73    3.14   0
 -10   2  -2  135.29    3.84   0
  10   2   2  140.37    3.14   0
  10  -2   2  140.90    3.69   0
 -12  -2  -2    5.27    2.58   0
  12  -2   2    4.99    2.92   0
 -12   2  -2    3.48    2.66   0
  12   2   2    0.38    2.55   0
 -14   2  -2    4.85    2.77   0
 -14  -2  -2    7.61    2.64   0
  14  -2   2    5.08    3.07   0
 -19  -3   2  180.85    3.49   0
 -19  -3   2  185.48    3.65   0
 -17  -3   2  661.91    4.60   0
 -17  -3   2  692.46    4.85   0
 -15  -3   2 1382.93    6.11   0
 -15  -3   2 1397.81    6.06   0
 -13  -3   2 1441.25    5.87   0
 -13  -3   2 1378.31    6.09   0
 -11  -3   2  531.59    4.33   0
 -11  -3   2  547.48    4.24   0
  -9  -3   2  168.95    3.25   0
  -9  -3   2  171.94    2.84   0
  -7  -3   2 3290.92    9.13   0
  -7  -3   2 3163.26    9.17   0
   5  -3  -2 2037.31   13.54   0
   5   3  -2 2000.32    7.64   0
  -5  -3   2 1885.38    7.61   0
   5  -3  -2 2181.50   12.83   0
   3  -3  -2 1044.42    7.79   0
  -3  -3   2 1109.76    6.04   0
   3   3  -2 1137.19    6.34   0
  -1   3   2   62.00    3.54   0
   1  -3  -2   62.10    3.66   0
  -1  -3   2   59.39    3.15   0
   1   3  -2   61.98    2.48   0
   1  -3   2   28.24    2.14   0
  -1   3  -2   44.44    3.34   0
   1   3   2   42.51    3.37   0
  -1  -3  -2   43.04    3.55   0
   3   3   2  159.20    3.17   0
   3  -3   2  145.24    3.81   0
  -3  -3  -2  156.58    4.08   0
  -3   3  -2  164.74    4.11   0
  -5   3  -2  408.01    4.68   0
   5   3   2  395.81    3.46   0
   5  -3   2  414.88    4.55   0
  -5  -3  -2  385.75    3.44   0
  -7  -3  -2    9.13    2.56   0
  -7   3  -2   11.37    3.55   0
   7  -3   2   10.43    2.68   0
   7   3   2   11.98    2.63   0
  -9  -3  -2   31.63    2.96   0
   9  -3   2   31.11    3.27   0
  -9   3  -2   29.90    2.97   0
   9   3   2   27.89    2.85   0
 -11   3  -2    9.65    3.32   0
  11   3   2    8.31    2.58   0
  11  -3   2   12.91    3.05   0
 -11  -3  -2    6.96    2.48   0
 -13  -3  -2   34.13    2.59   0
 -13   3  -2   32.83    3.39   0
  13  -3   2   31.15    3.22   0
  15  -3   2  131.79    4.41   0
 -15  -3  -2  133.71    3.29   0
 -15  -3  -2  136.74    3.33   0
 -15   3  -2  128.07    4.14   0
 -18  -4   2   19.46    3.00   0
 -18  -4   2   20.78    2.70   0
 -16  -4   2   25.32    3.01   0
 -16  -4   2   26.41    2.98   0
 -14  -4   2  103.95    3.00   0
 -14  -4   2  103.26    3.07   0
 -12  -4   2  663.99    4.10   0
 -12  -4   2  641.98    4.37   0
 -10  -4   2  490.91    3.65   0
 -10  -4   2  461.15    3.90   0
  -8  -4   2  389.10    3.79   0
   8  -4  -2  423.21    8.97   0
  -8  -4   2  383.91    3.36   0
   8  -4  -2  415.73    9.48   0
   6  -4  -2   11.63    3.87   0
  -6  -4   2    2.43    3.38   0
   6  -4  -2   10.24    3.83   0
  -4  -4   2 1448.80    6.62   0
   4  -4  -2 1452.90    8.62   0
   4  -4  -2 1532.98    8.18   0
   4   4  -2 1549.59    6.34   0
   2  -4  -2 2735.09    9.74   0
   2  -4  -2 2517.81    9.77   0
  -2  -4   2 2729.85    8.56   0
   2   4  -2 2712.76    8.62   0
   0   4   2 1577.25    7.19   0
   0  -4   2 1680.63    7.11   0
   0   4  -2 1728.54    7.64   0
   0  -4  -2 1602.04    6.95   0
   2  -4   2 1354.05    6.93   0
  -2  -4  -2 1320.02    6.37   0
  -2   4  -2 1317.23    6.96   0
   2   4   2 1300.13    6.37   0
  -4   4  -2  600.36    5.26   0
  -4  -4  -2  570.04    4.42   0
   4  -4   2  604.78    5.07   0
   4   4   2  573.21    4.44   0
  -6  -4  -2  456.99    3.53   0
   6   4   2  473.31    3.57   0
  -6   4  -2  484.36    5.33   0
   6  -4   2  484.21    4.77   0
  -8  -4  -2   20.75    2.04   0
   8  -4   2   28.30    3.13   0
  -8   4  -2   27.05    3.54   0
   8   4   2   20.43    2.00   0
 -10   4  -2    0.83    3.22   0
  10  -4   2    1.32    2.95   0
 -10  -4  -2    2.07    1.91   0
 -12   4  -2  306.06    4.90   0
 -12  -4  -2  296.94    2.93   0
  12  -4   2  313.93    4.96   0
 -14  -4  -2  288.99    3.66   0
  14  -4   2  295.11    5.23   0
 -14  -4  -2  293.23    3.14   0
 -14   4  -2  293.74    5.48   0
 -17  -5   2  111.93    3.15   0
 -17  -5   2  105.54    3.11   0
 -15  -5   2   10.49    2.50   0
 -15  -5   2   13.36    2.54   0
 -13  -5   2    0.23    2.74   0
 -13  -5   2    0.79    2.57   0
 -11  -5   2   21.87    1.96   0
 -11  -5   2   23.87    2.78   0
   9  -5  -2  366.71    7.52   0
  -9  -5   2  327.40    3.52   0
  -9  -5   2  342.60    3.62   0
   9  -5  -2  359.98    7.90   0
   7  -5  -2   82.45    4.00   0
  -7  -5   2   82.42    2.99   0
   7  -5  -2   88.60    3.65   0
  -7  -5   2   78.08    2.82   0
  -5  -5   2   49.53    2.94   0
   5  -5  -2   50.16    3.76   0
   5  -5  -2   54.11    3.42   0
   3   5  -2  594.98    4.15   0
  -3  -5   2  569.25    4.59   0
   3  -5  -2  591.98    4.97   0
   3  -5  -2  583.30    5.12   0
   1  -5  -2  545.21    4.78   0
  -1  -5   2  594.63    4.16   0
   1  -5  -2  578.29    4.72   0
   1   5  -2  591.36    4.24   0
   1  -5   2   99.40    3.15   0
  -1  -5  -2   93.35    2.63   0
  -1   5  -2   95.99    3.26   0
  -3  -5  -2    0.42    2.84   0
   3  -5   2   -0.88    2.76   0
  -3   5  -2    0.71    2.95   0
   5  -5   2    9.62    3.25   0
  -5   5  -2    5.99    3.43   0
  -5  -5  -2    1.60    2.05   0
  -7  -5  -2   18.12    2.48   0
  -7   5  -2   16.64    3.50   0
   7  -5   2   16.73    3.16   0
  -9   5  -2    0.14    3.23   0
   9  -5   2    1.20    2.41   0
  -9  -5  -2    0.94    2.56   0
 -11  -5  -2   -0.14    2.59   0
 -11   5  -2    0.26    3.50   0
  11  -5   2    3.09    3.19   0
 -11  -5  -2    1.24    2.74   0
 -13   5  -2   11.64    3.92   0
  13  -5   2    8.95    3.92   0
 -13  -5  -2   15.07    2.67   0
 -13  -5  -2   13.13    2.96   0
 -16  -6   2    1.94    2.78   0
 -16  -6   2    1.92    2.62   0
 -14  -6   2   -2.86    2.65   0
 -14  -6   2   -0.14    2.01   0
 -12  -6   2   61.58    2.51   0
 -12  -6   2   57.64    2.82   0
 -10  -6   2   78.27    2.24   0
 -10  -6   2   78.52    2.21   0
  10  -6  -2   84.86    5.49   0
  10  -6  -2   85.36    6.07   0
   8  -6  -2   87.00    4.11   0
  -8  -6   2   99.16    2.32   0
   8  -6  -2   93.02    3.75   0
  -8  -6   2  105.50    2.39   0
  -6  -6   2  874.39    4.73   0
   6  -6  -2  919.87    6.61   0
   6  -6  -2  985.32    6.66   0
  -6  -6   2  935.92    4.44   0
   4  -6  -2  304.12    4.25   0
  -4  -6   2  306.85    2.94   0
   4  -6  -2  302.44    3.96   0
   2  -6  -2  535.70    4.48   0
   2  -6  -2  575.96    4.43   0
  -2  -6   2  585.45    4.29   0
   2   6  -2  556.44    4.29   0
   0  -6  -2 2264.78    7.29   0
   0  -6  -2 2301.19    6.90   0
   0  -6   2 2293.87    7.43   0
   0   6  -2 2302.39    7.57   0
   2  -6   2 4250.37   10.24   0
  -2   6  -2 4248.04   10.70   0
  -2  -6  -2 4251.85    8.94   0
  -2  -6  -2 3690.13    8.80   0
  -4   6  -2 4232.24   11.19   0
  -4  -6  -2 3943.46    8.42   0
   4  -6   2 4436.05   10.91   0
  -4  -6  -2 4132.73    8.57   0
  -6  -6  -2  376.22    3.55   0
   6  -6   2  401.44    4.20   0
  -6  -6  -2  377.81    3.63   0
  -6   6  -2  389.87    4.85   0
   8  -6   2   90.07    3.03   0
  -8  -6  -2   89.42    2.92   0
  -8   6  -2   87.72    3.31   0
  -8  -6  -2   82.05    2.88   0
 -10   6  -2  390.99    5.73   0
 -10  -6  -2  397.73    3.87   0
  10  -6   2  406.36    5.45   0
 -10  -6  -2  380.65    3.15   0
  12  -6   2  439.11    6.94   0
 -12  -6  -2  437.92    3.90   0
 -12   6  -2  451.50    6.74   0
 -12  -6  -2  434.78    3.36   0
 -15  -7   2  112.05    3.10   0
 -15  -7   2  104.62    2.97   0
 -13  -7   2  364.23    3.68   0
 -13  -7   2  379.37    3.63   0
 -11  -7   2  270.33    3.12   0
 -11  -7   2  264.48    3.22   0
  -9  -7   2  143.83    2.34   0
  -9  -7   2  140.15    2.92   0
   9  -7  -2  144.34    4.41   0
   9  -7  -2  153.01    4.10   0
  -7  -7   2  143.49    3.04   0
   7  -7  -2  148.70    3.63   0
  -7  -7   2  148.82    3.12   0
   7  -7  -2  156.13    3.43   0
   5  -7  -2  240.17    3.55   0
  -5  -7   2  235.14    3.21   0
   5  -7  -2  233.91    4.10   0
  -5  -7   2  224.59    2.64   0
  -3  -7   2  868.46    4.74   0
   3  -7  -2  778.52    5.18   0
   3  -7  -2  865.30    5.12   0
   1   7  -2  644.66    4.38   0
   1  -7  -2  645.70    4.34   0
  -1  -7   2  671.85    3.96   0
   1  -7  -2  609.68    4.41   0
  -1  -7  -2  158.73    3.28   0
  -1  -7  -2  172.29    2.65   0
  -1   7  -2  164.83    3.35   0
   1  -7   2  166.09    3.22   0
  -3   7  -2  114.82    3.20   0
  -3  -7  -2  123.50    2.98   0
  -3  -7  -2  114.88    2.98   0
   3  -7   2  129.38    3.14   0
  -5  -7  -2   10.38    2.64   0
   5  -7   2   18.64    2.52   0
  -5   7  -2   14.17    2.79   0
  -5  -7  -2   14.56    1.87   0
  -7   7  -2   52.59    3.47   0
  -7  -7  -2   54.26    2.67   0
  -7  -7  -2   43.47    2.76   0
   7  -7   2   58.75    3.09   0
  -9  -7  -2   31.00    1.99   0
   9  -7   2   36.55    3.24   0
  -9   7  -2   28.40    3.62   0
  -9  -7  -2   30.38    2.05   0
  11  -7   2   17.11    3.77   0
 -11  -7  -2   19.33    2.84   0
 -11  -7  -2   18.10    2.24   0
 -11   7  -2   19.43    3.98   0
 -14  -8   2   49.27    3.09   0
 -14  -8   2   46.45    3.00   0
 -12  -8   2   91.92    3.02   0
 -12  -8   2   91.02    2.89   0
  10  -8  -2   62.19    4.33   0
 -10  -8   2   54.04    2.53   0
  10  -8  -2   59.82    3.89   0
 -10  -8   2   59.69    2.08   0
  -8  -8   2    5.43    1.89   0
   8  -8  -2    1.24    3.38   0
   8  -8  -2    4.29    2.57   0
  -8  -8   2    7.16    1.84   0
  -6  -8   2    7.78    1.78   0
   6  -8  -2   10.80    2.78   0
  -6  -8   2   10.62    2.53   0
   6  -8  -2    7.87    2.93   0
   4  -8  -2   89.79    2.94   0
  -4  -8   2   94.21    2.86   0
   4  -8  -2   90.09    3.18   0
  -4  -8   2   88.62    2.85   0
  -2  -8   2   94.10    2.95   0
   2  -8  -2   87.16    3.08   0
   2  -8  -2   92.22    3.04   0
   0  -8   2   57.94    2.79   0
   0  -8  -2   50.50    2.17   0
   0   8  -2   50.94    2.95   0
   0  -8  -2   52.28    2.96   0
  -2  -8  -2   26.71    2.49   0
  -2  -8  -2   38.82    2.61   0
  -2   8  -2   22.45    2.89   0
   2  -8   2   23.82    2.53   0
   4  -8   2   38.22    2.99   0
  -4   8  -2   42.65    3.48   0
  -4  -8  -2   29.71    2.56   0
  -4  -8  -2   34.37    2.61   0
   6  -8   2    6.98    2.86   0
  -6  -8  -2    7.46    1.85   0
  -6  -8  -2    8.03    1.82   0
  -6   8  -2   10.60    3.19   0
  -8  -8  -2   92.23    2.80   0
  -8  -8  -2   89.90    2.29   0
  -8   8  -2   86.61    3.47   0
   8  -8   2   91.77    3.45   0
 -10  -8  -2   49.34    3.00   0
 -10  -8  -2   49.45    2.28   0
  10  -8   2   54.19    3.53   0
 -10   8  -2   53.18    4.13   0
 -13  -9   2  175.08    3.39   0
 -13  -9   2  170.58    3.27   0
 -11  -9   2  627.03    4.12   0
  11  -9  -2  617.54    8.23   0
 -11  -9   2  617.82    4.15   0
  11  -9  -2  605.63    7.98   0
   9  -9  -2  654.88    5.70   0
  -9  -9   2  656.82    3.71   0
  -9  -9   2  609.41    4.04   0
   9  -9  -2  673.07    6.23   0
   7  -9  -2  212.69    3.77   0
   7  -9  -2  208.02    3.48   0
  -7  -9   2  212.91    3.11   0
  -7  -9   2  202.16    2.52   0
   5  -9  -2  352.31    4.16   0
  -5  -9   2  340.71    3.55   0
  -5  -9   2  342.18    3.51   0
   5  -9  -2  360.40    3.90   0
  -3  -9   2  673.95    3.91   0
   3  -9  -2  705.08    4.45   0
  -3  -9   2  666.35    4.22   0
   3  -9  -2  681.61    4.87   0
   1  -9  -2  574.19    4.05   0
   1  -9  -2  560.43    4.36   0
  -1  -9   2  553.96    4.07   0
  -1  -9   2  543.83    3.72   0
  -1  -9  -2  143.42    3.03   0
  -1  -9  -2  132.74    3.15   0
   1  -9   2  141.39    2.89   0
  -3  -9  -2   12.62    2.73   0
   3  -9   2   10.32    2.58   0
  -3  -9  -2    8.41    2.65   0
  -5   9  -2   29.51    2.99   0
  -5  -9  -2   29.33    2.70   0
  -5  -9  -2   25.66    2.58   0
   5  -9   2   30.68    2.58   0
   7  -9   2    7.60    2.64   0
  -7  -9  -2    2.25    2.66   0
  -7  -9  -2    3.68    2.59   0
  -9  -9  -2   44.82    2.89   0
   9  -9   2   48.79    3.54   0
  -9  -9  -2   45.73    2.95   0
 -12 -10   2   71.84    3.04   0
 -12 -10   2   74.05    2.89   0
  10 -10  -2   14.88    3.63   0
 -10 -10   2   15.64    2.73   0
 -10 -10   2   12.73    1.89   0
  10 -10  -2   12.64    3.29   0
  -8 -10   2   -0.24    2.63   0
  -8 -10   2   -0.17    2.68   0
   8 -10  -2    1.35    2.95   0
   8 -10  -2    0.95    3.20   0
   6 -10  -2   45.42    2.70   0
  -6 -10   2   41.86    2.01   0
  -6 -10   2   41.08    2.63   0
   6 -10  -2   43.58    3.01   0
  -4 -10   2  285.12    2.96   0
  -4 -10   2  295.45    3.44   0
   4 -10  -2  292.83    3.81   0
   4 -10  -2  295.07    3.68   0
  -2 -10   2  250.25    3.40   0
  -2 -10   2  264.34    3.33   0
   2 -10  -2  260.90    3.87   0
   2 -10  -2  266.73    3.61   0
   0 -10   2  151.84    3.37   0
   0 -10   2  163.90    3.00   0
   0 -10  -2  158.00    2.57   0
   0 -10  -2  162.59    2.49   0
   2 -10   2  191.95    3.20   0
  -2 -10  -2  187.99    3.14   0
  -2 -10  -2  184.12    3.46   0
   2 -10   2  188.40    3.45   0
  -4 -10  -2  174.52    3.11   0
  -4 -10  -2  173.38    3.17   0
   4 -10   2  177.59    3.33   0
   4 -10   2  174.51    3.53   0
  -6 -10  -2  105.80    3.04   0
   6 -10   2  110.75    3.45   0
   6 -10   2  113.02    3.16   0
  -6 -10  -2  110.19    3.11   0
   8 -10   2  156.43    4.49   0
  -8 -10  -2  148.04    3.27   0
  -8 -10  -2  163.90    3.08   0
   8 -10   2  156.91    3.98   0
   9 -11  -2   -1.44    3.08   0
  -9 -11   2    3.00    2.20   0
   9 -11  -2    2.09    2.96   0
  -9 -11   2   -0.96    2.92   0
  -7 -11   2    4.26    2.57   0
   7 -11  -2   -1.99    3.05   0
   7 -11  -2   -2.11    2.97   0
  -7 -11   2   -1.04    2.61   0
   5 -11  -2   12.93    3.04   0
  -5 -11   2    8.20    2.71   0
   5 -11  -2   13.63    2.66   0
  -5 -11   2   13.84    2.57   0
  -3 -11   2   43.42    2.84   0
   3 -11  -2   48.60    2.86   0
  -3 -11   2   39.13    2.73   0
   3 -11  -2   46.93    3.10   0
   1 -11  -2   17.93    2.53   0
  -1 -11   2   16.17    2.83   0
   1 -11  -2   12.54    2.73   0
  -1 -11   2   16.74    1.99   0
   1 -11   2   18.89    2.85   0
   1 -11   2   11.41    2.67   0
  -1 -11  -2   15.47    2.87   0
  -1 -11  -2   16.29    2.72   0
   3 -11   2    4.64    2.88   0
   3 -11   2    2.75    2.65   0
  -3 -11  -2   -0.08    2.71   0
  -3 -11  -2    1.32    2.12   0
   5 -11   2   35.83    2.96   0
  -5 -11  -2   42.38    3.08   0
  -5 -11  -2   33.42    3.22   0
   5 -11   2   38.74    3.27   0
  -4 -12   2  180.53    2.82   0
   4 -12  -2  183.68    3.25   0
   4 -12  -2  191.83    3.61   0
  -4 -12   2  181.76    3.35   0
   2 -12  -2  163.49    3.19   0
   2 -12  -2  163.78    3.51   0
  -2 -12   2  162.60    3.49   0
  -2 -12   2  157.01    3.29   0
   0 -12   2  132.04    3.53   0
   0 -12   2  132.03    3.31   0
   0 -12  -2  135.70    3.51   0
   0 -12  -2  132.38    3.07   0
 -19  -1   3   30.77    3.44   0
 -19   1   3   34.38    3.59   0
 -19  -1   3   33.37    3.54   0
 -19   1   3   32.44    4.06   0
 -17   1   3   11.62    3.32   0
 -17  -1   3   10.60    2.76   0
 -17  -1   3   10.78    2.86   0
 -17   1   3   11.43    3.54   0
 -15  -1   3   30.66    2.82   0
 -15  -1   3   29.26    2.99   0
 -15   1   3   30.59    3.97   0
 -15   1   3   30.88    3.78   0
 -13  -1   3  242.62    3.95   0
 -13   1   3  251.15    5.23   0
 -13   1   3  249.62    5.01   0
 -13  -1   3  238.73    3.77   0
 -11  -1   3   -6.70    3.01   0
 -11  -1   3    0.45    2.79   0
 -11   1   3   -5.61    3.76   0
 -11   1   3    1.60    4.14   0
  -9   1   3  809.24    9.16   0
  -9  -1   3  763.70    6.13   0
  -9   1   3  791.96    9.07   0
  -9  -1   3  756.10    5.91   0
  -7  -1   3 3307.33   11.46   0
  -7   1   3 3265.47   18.83   0
   7   1  -3 3385.46   11.21   0
  -3   1   3 5311.16   17.05   0
   3  -1  -3 5156.51   16.59   0
  -3  -1   3 5402.11   15.00   0
   3   1  -3 5436.66   15.01   0
  -1  -1   3 5552.30   14.61   0
  -1   1   3 5432.57   14.43   0
   1  -1  -3 5488.81   14.59   0
   1   1  -3 5455.28   14.52   0
  -1   1  -3  766.03    5.45   0
   1   1   3  767.77    5.26   0
  -1  -1  -3  773.08    5.87   0
   1  -1   3  736.91    5.80   0
  -3   1  -3  613.06    5.39   0
   3   1   3  613.28    5.24   0
  -3  -1  -3  598.39    5.29   0
   3  -1   3  657.42    5.30   0
   5  -1   3 1648.48    7.23   0
  -5  -1  -3 1575.11    6.63   0
  -5   1  -3 1594.65    7.06   0
   5   1   3 1619.48    6.67   0
  -7  -1  -3 1451.93    6.18   0
   7  -1   3 1507.08    6.72   0
  -7   1  -3 1504.45    6.78   0
   7   1   3 1485.32    6.28   0
   9   1   3  850.44    5.07   0
  -9   1  -3  861.93    5.37   0
  -9  -1  -3  861.15    5.05   0
   9  -1   3  908.75    5.43   0
  11  -1   3  309.59    3.87   0
  11   1   3  288.68    3.73   0
 -11  -1  -3  301.76    3.71   0
 -11   1  -3  293.92    3.85   0
  13   1   3  142.44    3.28   0
  13  -1   3  140.66    3.24   0
 -13  -1  -3  149.02    3.33   0
 -13   1  -3  140.34    3.63   0
  15  -1   3  135.16    4.01   0
 -15   1  -3  131.50    3.69   0
 -15  -1  -3  140.31    3.44   0
 -20  -2   3   47.36    3.21   0
 -20  -2   3   47.59    3.10   0
 -18   2   3  141.28    6.56   0
 -18   2   3  143.33    6.90   0
 -18  -2   3  147.92    3.40   0
 -18  -2   3  142.83    3.50   0
 -16   2   3  818.77    9.97   0
 -16  -2   3  801.92    5.18   0
 -16  -2   3  814.95    5.38   0
 -16   2   3  836.26   10.22   0
 -14  -2   3 1290.72    6.22   0
 -14   2   3 1313.29   13.15   0
 -14   2   3 1347.03   12.70   0
 -14  -2   3 1258.45    6.07   0
 -12  -2   3  794.46    5.13   0
 -12   2   3  811.36   13.58   0
 -12  -2   3  818.87    5.32   0
 -12   2   3  803.89   13.55   0
 -10  -2   3  902.62    5.51   0
 -10  -2   3  928.59    5.73   0
   8   2  -3 6399.39   13.38   0
  -8  -2   3 6259.33   13.47   0
  -6  -2   3 7012.85   14.58   0
   6   2  -3 7495.15   14.79   0
  -4   2   3    6.04    4.36   0
   4   2  -3    6.79    3.25   0
  -4  -2   3    5.90    2.40   0
   4  -2  -3    4.32    3.35   0
  -2   2   3  226.92    4.72   0
  -2  -2   3  212.57    4.19   0
   2   2  -3  228.79    4.44   0
   2  -2  -3  226.95    4.67   0
   0  -2   3 5971.14   14.05   0
   0   2  -3 5662.60   13.80   0
   0  -2  -3 5636.02   13.31   0
   0   2   3 5788.72   13.42   0
  -2  -2  -3 4811.13   11.36   0
   2   2   3 4774.40   11.62   0
  -2   2  -3 5023.81   12.86   0
   2  -2   3 5201.04   12.72   0
   4  -2   3  693.26    5.42   0
   4   2   3  650.61    4.79   0
  -4   2  -3  674.61    5.25   0
  -4  -2  -3  607.59    4.74   0
  -6   2  -3   51.80    3.14   0
   6   2   3   54.44    2.88   0
  -6  -2  -3   51.92    2.94   0
   6  -2   3   52.80    2.91   0
  -8  -2  -3   33.16    3.13   0
   8  -2   3   46.93    2.91   0
   8   2   3   41.46    3.00   0
  -8   2  -3   41.01    3.09   0
 -10   2  -3   29.26    2.96   0
  10   2   3   29.39    2.70   0
  10  -2   3   29.51    3.19   0
 -10  -2  -3   33.80    2.75   0
 -12   2  -3   43.40    2.88   0
  12  -2   3   43.42    2.80   0
  12   2   3   38.43    2.84   0
 -12  -2  -3   40.01    2.86   0
 -14   2  -3    4.01    3.17   0
 -14  -2  -3    6.04    2.85   0
  14  -2   3    5.99    3.05   0
 -19  -3   3  242.67    3.54   0
 -19  -3   3  238.12    3.71   0
 -17  -3   3  158.84    3.31   0
 -17  -3   3  174.59    3.48   0
 -15  -3   3  151.42    3.30   0
 -15  -3   3  145.48    3.15   0
 -13  -3   3  280.79    3.72   0
 -13  -3   3  286.71    3.87   0
 -11  -3   3   73.53    2.91   0
 -11  -3   3   70.27    2.82   0
  -9  -3   3 1100.51    5.60   0
  -9  -3   3 1118.98    5.81   0
   7  -3  -3  936.58   11.87   0
   7  -3  -3  938.89   11.65   0
  -7  -3   3  863.75    5.88   0
   7   3  -3  826.37    5.62   0
  -5   3   3 2308.33   11.71   0
  -5  -3   3 2344.35    7.93   0
   5   3  -3 2378.34    7.93   0
   5  -3  -3 2316.17   11.99   0
   3  -3  -3 1637.66    8.26   0
  -3   3   3 1597.05    8.35   0
   3   3  -3 1637.88    7.24   0
  -3  -3   3 1698.36    7.42   0
  -1  -3   3  796.82    5.61   0
  -1   3   3  740.71    5.77   0
   1  -3  -3  775.60    5.44   0
   1   3  -3  822.40    5.74   0
  -1  -3  -3 1477.64    6.49   0
   1   3   3 1384.79    6.73   0
   1  -3   3 1514.52    7.32   0
  -1   3  -3 1485.23    7.31   0
   3   3   3  596.02    4.82   0
  -3  -3  -3  603.18    4.91   0
   3  -3   3  612.22    4.99   0
  -3   3  -3  577.58    5.04   0
   5  -3   3   78.23    3.04   0
  -5  -3  -3   78.10    2.75   0
  -5   3  -3   77.19    3.21   0
   5   3   3   71.61    2.82   0
  -7   3  -3    1.04    2.79   0
  -7  -3  -3   -0.58    2.73   0
   7  -3   3    1.16    2.56   0
   7   3   3   -0.55    2.65   0
   9   3   3    8.46    2.70   0
   9  -3   3    3.82    3.10   0
  -9   3  -3    6.28    2.82   0
  -9  -3  -3    6.02    2.73   0
  11  -3   3    2.47    2.53   0
 -11  -3  -3   -1.59    2.58   0
  11   3   3    2.77    2.44   0
 -11   3  -3    1.35    3.32   0
 -13   3  -3    7.80    2.82   0
  13  -3   3    9.90    3.08   0
 -13  -3  -3    4.23    2.70   0
 -18  -4   3  101.27    2.84   0
 -18  -4   3  115.63    3.17   0
 -16  -4   3  353.14    3.94   0
 -16  -4   3  358.02    3.79   0
 -14  -4   3  534.45    4.32   0
 -14  -4   3  488.18    4.08   0
 -12  -4   3  596.97    4.43   0
 -12  -4   3  586.31    4.24   0
 -10  -4   3 1163.00    5.38   0
 -10  -4   3 1101.31    5.20   0
   8  -4  -3 1549.00   13.41   0
   8  -4  -3 1570.85   12.97   0
  -8  -4   3 1515.18    6.22   0
   6  -4  -3 1204.76    8.21   0
   6   4  -3 1186.34    5.51   0
  -6  -4   3 1137.22    6.04   0
   6  -4  -3 1127.46    8.49   0
  -4  -4   3 1631.21    6.42   0
   4   4  -3 1620.37    6.46   0
   4  -4  -3 1555.99    8.39   0
  -2   4   3  765.52    5.83   0
  -2  -4   3  833.50    5.52   0
   2  -4  -3  802.58    5.55   0
   2   4  -3  827.42    5.59   0
   0   4   3  627.47    4.53   0
   0  -4  -3  643.26    5.14   0
   0  -4   3  684.67    5.05   0
   0   4  -3  681.67    5.22   0
   2  -4   3 1204.04    6.17   0
  -2  -4  -3 1128.68    5.36   0
  -2   4  -3 1133.43    6.27   0
   2   4   3 1120.16    5.77   0
  -4   4  -3  174.08    3.99   0
  -4  -4  -3  177.39    2.72   0
   4  -4   3  188.08    3.49   0
   4   4   3  178.48    3.27   0
   6  -4   3  460.14    4.43   0
  -6  -4  -3  451.34    3.89   0
  -6   4  -3  456.32    4.58   0
   6   4   3  452.76    3.84   0
  -8   4  -3   90.81    3.93   0
   8  -4   3   95.43    3.13   0
  -8  -4  -3   79.54    2.24   0
   8   4   3   85.55    2.88   0
  10  -4   3    8.48    2.94   0
 -10  -4  -3    3.57    2.60   0
  10   4   3   -3.11    2.61   0
 -10   4  -3    2.41    2.67   0
  12  -4   3    1.58    3.21   0
 -12  -4  -3    0.24    2.81   0
 -12   4  -3   -0.41    3.35   0
  14  -4   3   53.94    3.56   0
 -14  -4  -3   52.42    3.14   0
 -14  -4  -3   58.86    2.41   0
 -14   4  -3   58.33    4.07   0
 -19  -5   3   13.15    2.90   0
 -19  -5   3   12.49    2.83   0
 -17  -5   3   16.19    2.78   0
 -17  -5   3   12.15    2.83   0
 -15  -5   3   22.53    2.83   0
 -15  -5   3   19.14    2.47   0
 -13  -5   3    9.72    2.86   0
 -13  -5   3   19.35    2.73   0
 -11  -5   3   97.14    2.86   0
 -11  -5   3  102.30    3.05   0
  -9  -5   3   -3.57    2.13   0
   9  -5  -3    3.99    3.89   0
  -9  -5   3   -0.25    2.70   0
   9  -5  -3    0.39    4.23   0
  -7  -5   3   26.07    2.95   0
   7  -5  -3   32.47    3.41   0
   7   5  -3   30.70    2.90   0
   7  -5  -3   34.33    3.64   0
   5  -5  -3    2.79    2.72   0
   5   5  -3   -1.77    2.86   0
  -5  -5   3   -0.60    2.05   0
   5  -5  -3    3.34    2.95   0
  -3  -5   3  132.69    3.24   0
   3   5  -3   75.65    3.15   0
   3  -5  -3   71.19    3.40   0
   1  -5  -3    6.67    2.98   0
   1   5  -3    3.85    2.83   0
  -1   5   3    2.67    2.77   0
  -1  -5   3    1.76    2.69   0
   1   5   3 1304.86    5.36   0
  -1   5  -3 1373.27    6.40   0
   1  -5   3 1328.93    6.10   0
  -1  -5  -3 1330.61    5.83   0
  -3   5  -3 1972.80    7.93   0
   3  -5   3 2047.70    7.61   0
  -3  -5  -3 1919.77    6.41   0
   3   5   3 1903.42    6.36   0
   5   5   3  830.13    4.63   0
   5  -5   3  871.15    5.48   0
  -5  -5  -3  827.64    4.63   0
  -5   5  -3  845.28    5.61   0
  -7  -5  -3  615.94    4.06   0
   7   5   3  597.70    4.14   0
  -7   5  -3  604.74    5.23   0
   7  -5   3  657.82    5.41   0
   9  -5   3  705.49    5.42   0
  -9  -5  -3  689.24    4.33   0
  -9   5  -3  682.83    5.51   0
  11  -5   3  995.64    7.14   0
 -11  -5  -3  932.70    5.03   0
 -11   5  -3  959.96    7.23   0
  13  -5   3  421.65    6.02   0
 -13   5  -3  428.57    6.34   0
 -13  -5  -3  418.66    3.95   0
 -13  -5  -3  432.58    4.24   0
 -18  -6   3    5.48    2.84   0
 -18  -6   3   -2.64    2.68   0
 -16  -6   3   30.86    2.65   0
 -16  -6   3   36.90    2.64   0
 -14  -6   3    9.52    2.75   0
 -14  -6   3   13.30    2.58   0
 -12  -6   3    5.10    2.69   0
 -12  -6   3    1.56    2.49   0
  10  -6  -3    4.42    4.58   0
 -10  -6   3    3.58    2.46   0
 -10  -6   3    6.19    2.65   0
  10  -6  -3    2.33    4.66   0
   8  -6  -3  223.71    4.23   0
  -8  -6   3  220.97    3.11   0
  -8  -6   3  235.50    2.72   0
   8  -6  -3  239.26    4.45   0
   6  -6  -3  407.89    4.79   0
  -6  -6   3  390.20    3.68   0
   6   6  -3  397.64    3.71   0
   6  -6  -3  395.39    4.69   0
   4  -6  -3   96.97    3.24   0
   4   6  -3   98.52    2.86   0
  -4  -6   3   93.27    2.82   0
   4  -6  -3   90.49    3.02   0
   2  -6  -3   22.03    2.13   0
   2   6  -3   19.39    2.82   0
  -2  -6   3   24.28    1.95   0
   2  -6  -3   29.72    2.79   0
   0  -6   3   22.40    1.93   0
   0  -6  -3   18.12    2.81   0
   0   6  -3   21.18    2.84   0
  -2   6  -3    3.81    3.23   0
   2  -6   3    3.23    2.63   0
  -2  -6  -3    4.44    2.10   0
   4  -6   3   14.29    2.70   0
  -4   6  -3   14.58    2.93   0
  -4  -6  -3   12.64    2.67   0
  -6   6  -3  238.06    4.27   0
  -6  -6  -3  239.87    3.31   0
   6  -6   3  241.89    3.95   0
  -8   6  -3  220.41    4.32   0
   8  -6   3  227.97    3.93   0
  -8  -6  -3  210.96    2.66   0
 -10  -6  -3   -4.66    2.65   0
 -10  -6  -3    6.23    2.85   0
 -10   6  -3    2.42    3.23   0
  10  -6   3    3.05    3.37   0
 -12  -6  -3   38.46    2.91   0
 -12  -6  -3   43.13    2.96   0
  12  -6   3   39.00    3.77   0
 -12   6  -3   36.90    3.93   0
 -17  -7   3   88.17    3.26   0
 -17  -7   3   87.91    3.13   0
 -15  -7   3    1.04    2.67   0
 -15  -7   3    7.67    2.79   0
 -13  -7   3   19.99    1.92   0
 -13  -7   3   18.64    2.76   0
 -11  -7   3   38.85    2.64   0
 -11  -7   3   40.50    2.05   0
  11  -7  -3   39.06    5.56   0
  11  -7  -3   37.70    5.31   0
   9  -7  -3   39.18    3.50   0
   9  -7  -3   38.26    3.71   0
  -9  -7   3   38.40    2.71   0
  -9  -7   3   27.73    2.62   0
   7  -7  -3   38.09    2.71   0
   7  -7  -3   37.12    2.95   0
  -7  -7   3   35.90    2.71   0
  -7  -7   3   31.89    1.94   0
   5  -7  -3  685.97    5.18   0
  -5  -7   3  693.18    4.25   0
   5   7  -3  695.88    4.33   0
   5  -7  -3  728.10    4.92   0
   3   7  -3 1081.23    5.17   0
   3  -7  -3 1045.99    5.72   0
   3  -7  -3  995.74    5.30   0
  -3  -7   3 1122.81    5.22   0
   1  -7  -3  929.01    5.18   0
   1  -7  -3  952.47    5.10   0
  -1  -7   3  998.19    5.00   0
   1   7  -3  960.10    4.67   0
  -1  -7  -3  233.17    3.36   0
  -1  -7  -3  228.23    3.27   0
   1  -7   3  241.95    3.45   0
  -1   7  -3  230.55    3.54   0
   3  -7   3  136.48    3.36   0
  -3  -7  -3  135.93    2.95   0
  -3   7  -3  136.93    3.27   0
  -3  -7  -3  130.13    2.99   0
  -5  -7  -3   13.51    2.60   0
  -5   7  -3   17.23    2.82   0
   5  -7   3   20.35    2.61   0
  -5  -7  -3   11.24    2.49   0
  -7   7  -3  128.40    3.44   0
  -7  -7  -3  123.99    2.28   0
  -7  -7  -3  122.18    2.97   0
   7  -7   3  138.79    3.50   0
  -9  -7  -3  372.50    3.74   0
  -9   7  -3  371.79    5.12   0
  -9  -7  -3  391.58    3.69   0
   9  -7   3  380.49    4.87   0
 -11  -7  -3  201.02    3.41   0
  11  -7   3  195.81    4.77   0
 -11   7  -3  195.92    5.03   0
 -11  -7  -3  194.14    2.72   0
 -16  -8   3   90.46    2.95   0
 -16  -8   3   83.36    3.00   0
 -14  -8   3  320.88    3.40   0
 -14  -8   3  340.82    3.69   0
 -12  -8   3  696.77    4.13   0
 -12  -8   3  742.01    3.90   0
  10  -8  -3 1804.89    9.90   0
 -10  -8   3 1750.76    5.44   0
  10  -8  -3 1788.03   10.30   0
 -10  -8   3 1698.71    5.76   0
   8  -8  -3  778.08    5.87   0
  -8  -8   3  790.52    4.41   0
   8  -8  -3  739.88    5.84   0
  -8  -8   3  718.12    4.28   0
  -6  -8   3  318.96    3.45   0
  -6  -8   3  326.49    3.40   0
   6  -8  -3  321.30    4.01   0
   6  -8  -3  333.66    4.06   0
   4  -8  -3  721.86    4.63   0
  -4  -8   3  711.19    3.82   0
   4  -8  -3  671.70    4.89   0
   2  -8  -3  381.67    3.50   0
   2   8  -3  396.03    3.86   0
   2  -8  -3  404.70    3.80   0
  -2  -8   3  403.42    3.79   0
   0   8  -3  198.57    3.41   0
   0  -8  -3  199.93    2.70   0
   0  -8   3  215.40    3.27   0
   0  -8  -3  205.93    3.27   0
   2  -8   3    4.93    2.60   0
  -2  -8  -3    4.52    2.52   0
  -2   8  -3    3.76    2.76   0
  -2  -8  -3    6.22    2.61   0
  -4  -8  -3    5.49    2.58   0
  -4  -8  -3    7.12    1.94   0
  -4   8  -3   12.74    2.89   0
   4  -8   3   10.39    2.58   0
  -6  -8  -3   73.67    2.08   0
  -6  -8  -3   69.38    2.74   0
  -6   8  -3   75.38    3.13   0
   6  -8   3   74.50    2.92   0
  -8  -8  -3   23.09    2.68   0
   8  -8   3   23.49    3.23   0
  -8  -8  -3   20.33    2.71   0
  -8   8  -3   21.88    3.04   0
 -10  -8  -3   -3.73    2.08   0
 -10   8  -3    1.76    3.84   0
  10  -8   3    3.68    3.46   0
 -10  -8  -3    6.76    2.93   0
 -13  -9   3    9.61    2.60   0
 -13  -9   3   14.13    2.85   0
 -11  -9   3    1.27    2.40   0
  11  -9  -3    1.62    3.92   0
  11  -9  -3    3.71    3.59   0
 -11  -9   3    1.37    2.34   0
  -9  -9   3   84.76    2.24   0
   9  -9  -3   82.44    3.35   0
   9  -9  -3   86.14    3.73   0
  -9  -9   3   80.17    2.76   0
  -7  -9   3  405.94    3.60   0
   7  -9  -3  418.11    4.54   0
   7  -9  -3  402.74    4.44   0
  -7  -9   3  381.21    3.55   0
  -5  -9   3  117.22    2.97   0
  -5  -9   3  114.53    2.77   0
   5  -9  -3  121.09    3.10   0
   5  -9  -3  110.85    3.37   0
   3  -9  -3   -0.80    2.61   0
   3  -9  -3    4.90    2.84   0
  -3  -9   3    3.58    2.52   0
  -1  -9   3   -1.03    2.50   0
   1  -9  -3   -3.55    2.71   0
   1  -9  -3    0.31    1.96   0
   1   9  -3    1.09    2.68   0
   1  -9   3   84.45    2.69   0
  -1   9  -3   82.10    3.05   0
  -1  -9  -3   86.88    2.91   0
  -1  -9  -3   85.88    2.86   0
  -3   9  -3  298.31    3.87   0
   3  -9   3  321.91    3.65   0
  -3  -9  -3  303.40    3.53   0
  -3  -9  -3  299.63    2.84   0
  -5  -9  -3    3.85    2.50   0
   5  -9   3    6.09    2.88   0
  -5   9  -3    8.97    3.25   0
  -5  -9  -3    9.17    2.58   0
  -7  -9  -3    2.96    2.64   0
  -7  -9  -3    5.04    2.63   0
  -7   9  -3    3.69    2.92   0
   7  -9   3    0.12    3.02   0
  -9   9  -3   10.34    3.71   0
  -9  -9  -3   12.25    2.88   0
   9  -9   3   11.14    3.37   0
  -9  -9  -3   10.70    2.14   0
  12 -10  -3   49.82    4.51   0
 -12 -10   3  156.98    3.32   0
 -12 -10   3  162.51    2.70   0
  12 -10  -3   45.85    4.63   0
 -10 -10   3   84.97    2.17   0
  10 -10  -3   89.75    3.52   0
  10 -10  -3   88.33    3.91   0
 -10 -10   3   87.04    2.79   0
  -8 -10   3   85.52    2.92   0
   8 -10  -3   85.11    3.27   0
  -8 -10   3   83.51    2.72   0
   8 -10  -3   88.74    3.34   0
   6 -10  -3  132.26    3.37   0
   6 -10  -3  134.12    3.08   0
  -6 -10   3  128.56    3.08   0
  -6 -10   3  139.57    2.39   0
  -4 -10   3  207.74    3.06   0
  -4 -10   3  194.78    3.15   0
   4 -10  -3  210.80    3.70   0
   4 -10  -3  213.47    3.40   0
  -2 -10   3  336.90    3.09   0
   2 -10  -3  359.66    3.89   0
  -2 -10   3  367.18    3.57   0
   2 -10  -3  367.66    3.66   0
   0 -10   3   20.73    2.76   0
   0 -10  -3   20.66    2.84   0
   0 -10  -3   20.40    2.57   0
  -2 -10  -3   47.36    2.94   0
  -2 -10  -3   52.78    3.05   0
   2 -10   3   52.33    2.86   0
  -4 -10  -3  139.23    2.58   0
   4 -10   3  149.39    3.29   0
  -4 -10  -3  148.20    3.20   0
   6 -10   3   32.89    2.92   0
  -6 -10  -3   31.14    2.32   0
  -6 -10  -3   32.92    3.02   0
  -9 -11   3   -0.00    2.59   0
  -9 -11   3    2.96    2.12   0
   9 -11  -3   -0.94    3.35   0
   9 -11  -3    0.14    3.03   0
   7 -11  -3   39.08    2.83   0
  -7 -11   3   38.20    2.16   0
  -7 -11   3   36.35    2.78   0
   7 -11  -3   36.02    3.07   0
  -5 -11   3  230.60    2.85   0
  -5 -11   3  246.20    2.75   0
   5 -11  -3  246.11    3.76   0
   5 -11  -3  239.19    3.82   0
  -3 -11   3   98.43    3.15   0
   3 -11  -3   95.85    3.00   0
   3 -11  -3   97.41    3.31   0
  -3 -11   3  102.01    2.38   0
  -1 -11   3   20.64    1.92   0
   1 -11  -3   18.78    2.82   0
   1 -11  -3   19.34    3.09   0
  -1 -11   3   21.08    2.58   0
  -1 -11  -3   81.65    3.14   0
  -1 -11  -3   76.84    2.91   0
   1 -11   3   81.45    2.75   0
   1 -11   3   79.39    3.00   0
   3 -11   3  146.94    3.43   0
   3 -11   3  154.26    3.25   0
  -3 -11  -3  148.08    3.11   0
  -3 -11  -3  145.29    2.97   0
   4 -12  -3    1.75    3.07   0
  -4 -12   3   -1.77    2.90   0
   4 -12  -3    2.91    2.47   0
  -4 -12   3   -2.68    2.52   0
   2 -12  -3   37.39    2.97   0
   2 -12  -3   35.16    3.25   0
  -2 -12   3   32.35    2.82   0
  -2 -12   3   35.61    2.66   0
 -20   0   4  389.49    5.51   0
 -20   0   4  391.40    5.15   0
 -18   0   4  172.66    4.01   0
 -18   0   4  181.32    4.12   0
 -16   0   4   21.69    3.07   0
 -16   0   4   22.00    2.80   0
 -14   0   4   70.61    3.77   0
 -14   0   4   80.04    3.64   0
 -12   0   4   40.85    3.04   0
 -12   0   4   36.10    3.72   0
 -10   0   4  220.22    4.32   0
  -8   0   4  218.49    4.38   0
   8   0  -4  229.48    4.33   0
  -6   0   4  949.32    7.23   0
   6   0  -4  996.56    7.17   0
  -4   0   4 7674.54   17.36   0
  -2   0   4 3429.93   10.75   0
   2   0  -4 3387.16   10.69   0
   0   0   4 1003.33    6.01   0
   0   0  -4 1030.64    6.18   0
   2   0   4 1808.47    7.03   0
  -2   0  -4 1824.70    7.63   0
  -4   0  -4 1269.36    5.98   0
   4   0   4 1321.41    6.07   0
   6   0   4  473.18    3.69   0
  -6   0  -4  484.20    4.27   0
  -8   0  -4 1069.79    5.54   0
   8   0   4 1116.19    5.62   0
 -10   0  -4  160.57    3.32   0
  10   0   4  154.29    3.29   0
  12   0   4  308.70    3.79   0
 -12   0  -4  309.64    3.83   0
 -21   1   4   12.78    4.29   0
 -21  -1   4   11.53    3.18   0
 -21  -1   4   10.36    3.01   0
 -21   1   4   10.99    4.14   0
 -19   1   4  125.96    4.60   0
 -19  -1   4  123.07    3.63   0
 -19   1   4  125.13    4.50   0
 -19  -1   4  131.41    3.32   0
 -17   1   4  119.74    4.30   0
 -17   1   4  118.63    4.13   0
 -17  -1   4  115.54    3.65   0
 -17  -1   4  117.52    3.39   0
 -15  -1   4  560.66    4.86   0
 -15   1   4  552.64    6.46   0
 -15  -1   4  553.03    5.34   0
 -15   1   4  560.67    6.67   0
 -13   1   4  107.62    4.53   0
 -13   1   4  110.97    4.23   0
 -13  -1   4  108.43    3.28   0
 -13  -1   4  107.80    3.42   0
 -11  -1   4   43.51    3.23   0
 -11   1   4   45.85    3.75   0
 -11   1   4   45.31    3.82   0
 -11  -1   4   41.82    2.98   0
   9   1  -4 1469.17    7.43   0
  -9   1   4 1486.23   11.05   0
  -9  -1   4 1436.89    7.53   0
   9  -1  -4 1617.57   11.16   0
   7   1  -4    3.68    2.99   0
   7  -1  -4    4.90    3.01   0
  -7  -1   4    4.73    3.14   0
  -7   1   4    6.30    3.37   0
  -5  -1   4  216.97    4.46   0
  -5   1   4  237.73    4.82   0
   5   1  -4  235.63    3.62   0
   5  -1  -4  238.85    4.67   0
   3   1  -4   87.59    3.98   0
  -3   1   4   80.54    3.81   0
   3  -1  -4   87.31    4.04   0
  -3  -1   4   77.31    2.85   0
  -1   1   4 3287.74   10.14   0
  -1  -1   4 3186.83    9.85   0
   1   1  -4 3282.24   10.20   0
   1  -1  -4 3350.36   10.24   0
   1   1   4 5658.83   12.29   0
   1  -1   4 5759.77   12.73   0
  -1  -1  -4 5491.59   12.29   0
  -1   1  -4 5819.06   13.01   0
   3   1   4  919.71    4.92   0
  -3  -1  -4  910.09    5.36   0
   3  -1   4  940.00    5.55   0
  -3   1  -4  945.95    5.72   0
   5   1   4   71.57    2.94   0
   5  -1   4   61.96    2.87   0
  -5  -1  -4   58.38    2.99   0
  -5   1  -4   54.53    2.98   0
  -7  -1  -4  200.70    3.57   0
   7  -1   4  203.76    3.39   0
   7   1   4  216.02    3.45   0
  -7   1  -4  202.33    3.52   0
   9  -1   4  269.96    3.53   0
   9   1   4  271.10    3.39   0
  -9   1  -4  262.83    3.70   0
  -9  -1  -4  259.39    3.52   0
  11  -1   4   26.37    2.69   0
 -11  -1  -4   26.03    2.87   0
  11   1   4   28.92    2.81   0
 -11   1  -4   25.79    2.75   0
 -13   1  -4   22.21    3.32   0
  13   1   4   21.03    2.93   0
  13  -1   4   20.29    2.88   0
 -13  -1  -4   20.01    2.92   0
 -20  -2   4    8.92    3.11   0
 -20  -2   4   12.94    2.76   0
 -18  -2   4   15.37    2.75   0
 -18  -2   4   17.89    2.85   0
 -16  -2   4  418.28    4.16   0
 -16  -2   4  435.82    4.44   0
 -14  -2   4  412.25    4.22   0
 -14  -2   4  402.26    3.99   0
 -12  -2   4   60.81    2.15   0
 -12  -2   4   63.26    2.91   0
  10   2  -4 2044.16    7.79   0
 -10  -2   4 2051.04    7.76   0
  -8   2   4 1908.17   15.48   0
   8   2  -4 1915.46    7.93   0
  -8  -2   4 1665.33    7.72   0
   8  -2  -4 2053.19   14.98   0
  -6   2   4 2053.54   11.30   0
   6   2  -4 2264.48    8.49   0
   6  -2  -4 2223.40   11.50   0
  -6  -2   4 2143.23    8.34   0
  -4   2   4 1736.62    8.85   0
   4  -2  -4 1730.04    8.38   0
  -4  -2   4 1740.39    7.62   0
   4   2  -4 1776.34    7.38   0
  -2  -2   4  638.14    5.14   0
  -2   2   4  635.39    5.37   0
   2  -2  -4  630.48    4.84   0
   2   2  -4  625.76    4.98   0
   0   2  -4 6663.82   13.86   0
   0   2   4 6540.03   12.78   0
   0  -2  -4 5946.15   12.52   0
   0  -2   4 6620.49   13.66   0
  -2  -2  -4 2400.46    8.09   0
  -2   2  -4 2306.06    8.29   0
   2   2   4 2380.13    7.57   0
   2  -2   4 2277.01    8.15   0
   4   2   4   -0.15    1.95   0
  -4   2  -4    2.34    2.73   0
   4  -2   4    0.01    2.56   0
  -4  -2  -4   -0.37    2.65   0
   6   2   4    0.60    1.97   0
  -6   2  -4   -0.53    2.75   0
   6  -2   4    1.32    2.52   0
  -6  -2  -4   -0.95    2.78   0
   8   2   4    7.89    2.52   0
   8  -2   4    3.68    2.56   0
  -8  -2  -4    7.94    2.76   0
  -8   2  -4    4.46    2.69   0
 -10   2  -4  202.07    3.59   0
  10   2   4  203.77    3.32   0
  10  -2   4  199.70    3.52   0
 -10  -2  -4  196.58    3.25   0
  12   2   4   51.83    2.84   0
  12  -2   4   52.83    2.84   0
 -12   2  -4   52.04    3.31   0
 -12  -2  -4   51.28    2.92   0
 -21  -3   4   37.99    2.98   0
 -21  -3   4   37.48    3.03   0
 -19  -3   4   92.13    2.98   0
 -19  -3   4   93.74    3.25   0
 -17  -3   4  858.45    5.38   0
 -17  -3   4  834.38    5.13   0
 -15  -3   4  960.11    5.20   0
 -15  -3   4 1004.59    5.53   0
 -13  -3   4 1234.75    5.67   0
 -13  -3   4 1314.85    5.62   0
 -11  -3   4 1752.13    6.74   0
 -11  -3   4 1674.21    6.39   0
  -9  -3   4 4827.21   10.72   0
   9   3  -4 4936.52   10.73   0
   7   3  -4 9999.99   15.45   0
  -7  -3   4 9499.81   14.90   0
  -5   3   4 4379.81   13.68   0
   5   3  -4 4498.83   10.45   0
  -5  -3   4 4607.26   10.74   0
   5  -3  -4 4219.12   13.09   0
   3  -3  -4 4387.82   12.24   0
   3   3  -4 4384.31   10.61   0
  -3   3   4 4137.91   11.91   0
  -3  -3   4 4464.57   10.92   0
  -1   3   4 2694.84    8.67   0
  -1  -3   4 2883.72    9.00   0
   1  -3  -4 2877.16    9.20   0
   1   3  -4 2987.37    9.38   0
   1  -3   4 2051.10    7.70   0
  -1   3  -4 1917.42    7.77   0
   1   3   4 1830.54    7.20   0
  -1  -3  -4 1893.59    6.92   0
   3   3   4  372.10    3.80   0
  -3   3  -4  374.53    4.12   0
  -3  -3  -4  376.17    3.86   0
   3  -3   4  406.41    4.06   0
  -5   3  -4  113.77    3.29   0
   5   3   4  107.16    3.14   0
   5  -3   4  114.95    3.03   0
  -5  -3  -4  103.52    2.53   0
   7   3   4  106.29    2.97   0
  -7   3  -4   98.84    3.26   0
  -7  -3  -4  103.91    2.31   0
   7  -3   4  108.81    3.07   0
  -9   3  -4   -3.79    2.87   0
   9  -3   4    0.60    2.63   0
  -9  -3  -4   -1.30    2.64   0
   9   3   4    0.48    2.43   0
  11   3   4    3.42    2.72   0
 -11   3  -4   -0.60    2.81   0
  11  -3   4   -0.94    2.67   0
 -11  -3  -4   -0.37    2.52   0
  13  -3   4    0.03    2.77   0
 -13  -3  -4    0.17    2.72   0
 -13   3  -4    1.39    3.43   0
 -20  -4   4  243.79    3.78   0
 -20  -4   4  260.71    3.88   0
 -18  -4   4  111.26    3.14   0
 -18  -4   4  132.88    3.13   0
 -16  -4   4   22.45    2.61   0
 -16  -4   4   23.51    2.67   0
 -14  -4   4    1.58    2.66   0
 -14  -4   4    3.62    2.08   0
 -12  -4   4  233.98    3.55   0
 -12  -4   4  235.55    3.39   0
 -10  -4   4  366.70    3.78   0
   8   4  -4   70.59    3.10   0
   8  -4  -4   67.60    4.11   0
   8  -4  -4   70.33    3.79   0
  -8  -4   4   66.54    2.41   0
  -6  -4   4  772.69    5.25   0
  -6   4   4  746.08    6.65   0
   6   4  -4  709.95    5.13   0
   6  -4  -4  750.95    6.60   0
   4  -4  -4 2230.90    8.88   0
  -4  -4   4 2054.41    7.41   0
  -4   4   4 2123.80    8.44   0
   4   4  -4 2319.45    7.79   0
   2   4  -4  763.47    4.76   0
  -2  -4   4  760.94    5.22   0
  -2   4   4  693.03    5.29   0
   2  -4  -4  729.14    5.49   0
   0  -4   4  507.15    4.36   0
   0  -4  -4  480.85    4.54   0
   0   4   4  465.65    4.45   0
   0   4  -4  471.42    4.39   0
   2  -4   4  507.86    4.29   0
   2   4   4  471.64    3.63   0
  -2   4  -4  484.51    4.25   0
  -2  -4  -4  440.07    4.09   0
  -4   4  -4  695.36    5.00   0
   4  -4   4  711.43    4.96   0
  -4  -4  -4  710.36    4.52   0
   4   4   4  690.08    4.41   0
  -6   4  -4  780.86    5.36   0
  -6  -4  -4  774.08    4.56   0
   6  -4   4  787.51    5.25   0
   6   4   4  745.15    4.35   0
   8  -4   4  158.39    3.30   0
  -8   4  -4  149.37    3.47   0
   8   4   4  149.27    2.94   0
  -8  -4  -4  151.04    3.13   0
  10   4   4   88.53    2.73   0
 -10   4  -4   86.96    3.20   0
  10  -4   4   88.60    3.13   0
 -10  -4  -4   91.77    2.76   0
  12  -4   4   53.27    3.44   0
 -12   4  -4   52.59    3.44   0
 -12  -4  -4   57.46    2.74   0
 -19  -5   4   20.57    2.59   0
 -19  -5   4   21.82    2.85   0
 -17  -5   4    6.19    2.63   0
 -17  -5   4    8.76    2.53   0
 -15  -5   4   45.87    2.91   0
 -15  -5   4   50.52    2.74   0
 -13  -5   4   57.71    2.03   0
 -13  -5   4   69.77    2.97   0
 -11  -5   4  322.88    3.46   0
 -11  -5   4  338.40    3.66   0
   9  -5  -4   28.95    3.66   0
   9   5  -4   27.56    2.57   0
   9  -5  -4   31.39    3.70   0
  -9  -5   4   28.59    2.71   0
   7   5  -4   70.41    2.90   0
  -7  -5   4   71.30    2.98   0
   7  -5  -4   76.64    3.58   0
   7  -5  -4   67.11    3.17   0
   5  -5  -4  750.42    5.56   0
   5   5  -4  804.44    4.77   0
  -5  -5   4  775.27    4.75   0
  -3   5   4  132.40    2.69   0
   3  -5  -4  138.51    2.80   0
   3   5  -4  147.54    2.54   0
  -3  -5   4  134.88    3.08   0
  -1   5   4  177.33    3.31   0
  -1  -5   4  174.04    3.23   0
   1   5  -4  176.40    3.35   0
   1  -5  -4  174.42    3.40   0
   1  -5   4   91.22    2.91   0
  -1   5  -4   87.96    3.06   0
  -1  -5  -4   85.58    2.91   0
   1   5   4   85.53    2.32   0
   3  -5   4  517.03    4.30   0
  -3  -5  -4  511.43    3.99   0
   3   5   4  485.50    3.94   0
  -3   5  -4  485.37    4.38   0
   5   5   4  269.61    3.32   0
  -5  -5  -4  281.07    3.40   0
   5  -5   4  294.26    3.72   0
  -5   5  -4  279.96    3.88   0
   7  -5   4   13.08    3.15   0
   7   5   4   11.39    2.58   0
  -7  -5  -4   10.32    2.62   0
  -7   5  -4   15.06    2.82   0
   9   5   4    4.52    2.88   0
  -9  -5  -4    2.13    1.99   0
   9  -5   4    3.48    2.68   0
  -9   5  -4    6.59    3.25   0
  11  -5   4    3.16    3.09   0
 -11  -5  -4    0.34    2.81   0
 -11   5  -4    2.80    3.45   0
 -18  -6   4  141.12    2.64   0
 -18  -6   4  146.56    3.18   0
 -16  -6   4   43.54    2.67   0
 -16  -6   4   51.41    2.93   0
 -14  -6   4   14.14    2.56   0
 -14  -6   4   10.34    2.77   0
 -12  -6   4    5.33    2.57   0
 -12  -6   4   -0.03    2.47   0
 -10  -6   4    0.69    1.78   0
 -10  -6   4    1.86    2.45   0
  10  -6  -4    0.40    3.55   0
  10  -6  -4    2.36    3.63   0
   8   6  -4   -3.40    2.56   0
   8  -6  -4    2.40    2.75   0
  -8  -6   4    0.77    2.58   0
   8  -6  -4   -0.01    3.25   0
   6   6  -4   42.64    2.64   0
   6  -6  -4   41.65    3.07   0
   6  -6  -4   41.02    2.89   0
  -6  -6   4   36.35    2.60   0
   4  -6  -4   63.22    3.09   0
   4   6  -4   61.41    2.75   0
  -4  -6   4   58.57    2.70   0
   4  -6  -4   59.94    2.90   0
   2  -6  -4   82.06    3.10   0
   2   6  -4   85.94    2.92   0
  -2  -6   4   83.43    2.84   0
   0  -6   4  756.39    4.62   0
   0  -6  -4  717.70    4.69   0
   0   6  -4  707.58    4.67   0
   0   6   4  678.71    4.07   0
   2  -6   4  645.77    4.56   0
  -2  -6  -4  603.57    4.09   0
  -2   6  -4  600.79    4.57   0
   2   6   4  605.45    4.10   0
   4   6   4  233.55    2.65   0
  -4  -6  -4  230.32    2.73   0
  -4   6  -4  238.66    3.63   0
   4  -6   4  246.39    3.77   0
   6  -6   4  349.58    4.00   0
  -6   6  -4  342.97    4.13   0
   6   6   4  360.62    3.38   0
  -6  -6  -4  342.00    2.94   0
  -8   6  -4  535.93    5.33   0
  -8  -6  -4  558.20    4.09   0
   8  -6   4  557.05    4.88   0
  10  -6   4  593.67    5.73   0
 -10  -6  -4  579.01    4.11   0
 -10   6  -4  579.98    5.93   0
 -17  -7   4   93.59    2.82   0
 -17  -7   4  103.77    3.11   0
 -15  -7   4   96.28    2.32   0
 -15  -7   4   97.54    2.51   0
 -13  -7   4   72.93    2.65   0
 -13  -7   4   75.28    2.95   0
 -11  -7   4  390.68    3.56   0
  11  -7  -4  411.45    6.82   0
  11  -7  -4  413.75    7.03   0
 -11  -7   4  404.70    3.70   0
   9  -7  -4   97.78    3.71   0
   9  -7  -4  100.33    3.87   0
  -9  -7   4  100.08    2.23   0
   7   7  -4  104.53    2.74   0
   7  -7  -4   99.98    3.71   0
  -7  -7   4  105.35    2.85   0
   7  -7  -4  107.52    3.52   0
  -5  -7   4  768.05    3.96   0
   5  -7  -4  758.18    4.94   0
   5  -7  -4  763.92    5.25   0
   5   7  -4  747.54    4.41   0
   3  -7  -4 1493.38    6.36   0
   3  -7  -4 1491.58    6.06   0
   3   7  -4 1463.88    5.81   0
  -3  -7   4 1467.35    5.74   0
   1   7  -4 1472.80    6.09   0
  -1  -7   4 1448.67    5.89   0
   1  -7  -4 1487.05    5.89   0
   1  -7  -4 1474.75    6.04   0
  -1   7  -4   25.80    2.72   0
   1  -7   4   26.27    2.69   0
  -1  -7  -4   26.86    2.79   0
  -3  -7  -4   -1.29    2.71   0
   3  -7   4    0.31    2.56   0
  -3   7  -4   -0.57    2.75   0
  -5  -7  -4  238.49    3.11   0
  -5   7  -4  242.54    3.84   0
   5  -7   4  256.53    3.64   0
  -7  -7  -4  158.74    2.45   0
   7  -7   4  171.55    3.42   0
  -7   7  -4  167.10    3.97   0
  -7  -7  -4  159.33    3.07   0
  -9  -7  -4   44.92    3.00   0
  -9   7  -4   44.12    3.61   0
  -9  -7  -4   50.36    2.89   0
   9  -7   4   45.41    3.32   0
 -16  -8   4    0.74    2.67   0
 -16  -8   4    3.55    2.80   0
 -14  -8   4   16.93    2.76   0
 -14  -8   4   19.46    2.78   0
  12  -8  -4    0.39    5.16   0
  12  -8  -4    0.32    5.34   0
 -12  -8   4   -0.88    2.58   0
 -12  -8   4   -0.66    2.48   0
 -10  -8   4  336.76    3.27   0
 -10  -8   4  347.01    2.96   0
  10  -8  -4  346.19    5.08   0
  10  -8  -4  348.37    4.96   0
   8  -8  -4  252.10    4.07   0
   8  -8  -4  248.33    4.30   0
  -8  -8   4  246.36    2.69   0
  -6  -8   4   99.12    2.91   0
   6  -8  -4  105.61    3.03   0
   6  -8  -4  106.27    3.54   0
   6   8  -4  105.61    2.90   0
   4   8  -4  636.15    4.25   0
   4  -8  -4  628.68    4.66   0
   4  -8  -4  654.39    4.06   0
  -4  -8   4  663.67    4.19   0
   2  -8  -4  361.70    3.88   0
   2  -8  -4  378.54    3.26   0
  -2  -8   4  380.30    3.74   0
   2   8  -4  376.30    3.82   0
   0  -8   4    6.13    2.47   0
   0   8  -4    4.21    2.79   0
   0  -8  -4   10.68    2.49   0
   0  -8  -4   10.08    2.66   0
  -2  -8  -4    1.95    2.48   0
  -2   8  -4    1.44    2.61   0
  -2  -8  -4    2.02    1.98   0
   2  -8   4    1.36    2.49   0
  -4  -8  -4  138.40    2.31   0
   4  -8   4  139.88    3.16   0
  -4  -8  -4  138.75    2.91   0
  -4   8  -4  134.12    3.37   0
  -6  -8  -4   96.01    2.83   0
  -6   8  -4   88.58    3.61   0
  -6  -8  -4   88.71    2.89   0
   6  -8   4   91.87    3.01   0
  -8   8  -4   55.94    3.59   0
  -8  -8  -4   52.01    2.17   0
  -8  -8  -4   52.63    2.71   0
   8  -8   4   55.79    3.31   0
 -15  -9   4   71.15    3.26   0
 -15  -9   4   69.73    2.86   0
 -13  -9   4  350.41    3.00   0
 -13  -9   4  350.10    3.74   0
  11  -9  -4  546.31    6.37   0
 -11  -9   4  517.10    3.85   0
 -11  -9   4  504.77    3.77   0
  11  -9  -4  553.20    5.95   0
  -9  -9   4  306.37    2.82   0
   9  -9  -4  322.59    4.19   0
  -9  -9   4  294.38    2.81   0
   9  -9  -4  308.04    4.39   0
  -7  -9   4   35.71    2.70   0
   7  -9  -4   39.52    3.42   0
   7  -9  -4   45.25    2.80   0
  -7  -9   4   43.19    2.06   0
   5  -9  -4  285.99    3.64   0
  -5  -9   4  276.61    3.33   0
   5  -9  -4  278.35    3.68   0
   3  -9  -4  951.40    5.16   0
   3   9  -4  943.19    4.40   0
   3  -9  -4  971.13    4.90   0
  -3  -9   4  960.79    4.64   0
   1  -9  -4  563.50    4.33   0
  -1  -9   4  596.24    3.76   0
   1   9  -4  574.03    3.79   0
   1  -9  -4  581.54    3.67   0
  -1  -9  -4  248.18    3.41   0
  -1  -9  -4  263.30    3.55   0
   1  -9   4  265.02    3.33   0
  -1   9  -4  260.49    3.65   0
  -3  -9  -4  185.66    2.65   0
   3  -9   4  182.55    3.47   0
  -3   9  -4  182.42    3.53   0
  -3  -9  -4  177.49    3.05   0
   5  -9   4   90.84    3.29   0
  -5  -9  -4   83.46    2.88   0
  -5  -9  -4   83.67    2.81   0
  -5   9  -4   91.24    3.59   0
  -7  -9  -4   59.81    2.96   0
   7  -9   4   58.84    3.03   0
  -7  -9  -4   57.34    2.37   0
  -7   9  -4   62.09    3.26   0
 -12 -10   4    7.88    2.76   0
 -12 -10   4   12.55    2.68   0
  12 -10  -4    7.18    3.34   0
  12 -10  -4    8.49    3.62   0
 -10 -10   4   12.40    2.73   0
 -10 -10   4   16.60    1.94   0
  10 -10  -4   18.86    3.36   0
  10 -10  -4   16.95    3.56   0
  -8 -10   4    1.30    2.65   0
  -8 -10   4   -0.86    2.74   0
   8 -10  -4    0.97    2.52   0
   8 -10  -4    2.19    2.71   0
  -6 -10   4    9.99    2.79   0
  -6 -10   4   15.08    2.03   0
   6 -10  -4   13.64    3.24   0
   6 -10  -4   12.59    2.76   0
   4 -10  -4    2.50    2.95   0
  -4 -10   4    3.04    2.40   0
   4 -10  -4    0.37    2.47   0
   2 -10  -4   13.94    2.36   0
  -2 -10   4   11.05    1.88   0
   2 -10  -4   15.24    2.74   0
   2  10  -4   15.16    2.05   0
   0  10  -4  104.02    3.24   0
   0 -10  -4  110.55    3.15   0
   0 -10   4  113.15    2.84   0
   0 -10  -4  111.11    2.40   0
  -2 -10  -4  201.56    3.47   0
   2 -10   4  202.41    3.60   0
  -2  10  -4  202.05    3.66   0
  -2 -10  -4  194.71    2.68   0
  -4 -10  -4  110.29    2.55   0
  -4  10  -4  119.41    3.53   0
   4 -10   4  111.91    3.16   0
  -4 -10  -4  113.46    3.28   0
  -9 -11   4    4.83    2.86   0
   9 -11  -4    2.32    3.31   0
  -9 -11   4    4.98    2.84   0
   9 -11  -4    0.99    2.99   0
  -7 -11   4   45.26    2.71   0
  -7 -11   4   46.32    2.84   0
   7 -11  -4   54.18    2.87   0
   7 -11  -4   52.62    3.04   0
  -5 -11   4   31.70    2.59   0
   5 -11  -4   39.85    3.14   0
   5 -11  -4   37.67    2.82   0
  -5 -11   4   35.46    2.71   0
   3 -11  -4    7.36    2.87   0
  -3 -11   4    0.61    2.75   0
  -3 -11   4    5.39    2.75   0
   3 -11  -4    0.04    2.62   0
   1 -11  -4   11.31    2.85   0
  -1 -11   4   12.17    1.94   0
   1 -11  -4    9.45    3.05   0
  -1 -11  -4    6.96    2.55   0
   1 -11   4    1.32    2.70   0
  -1 -11  -4   -2.48    2.90   0
   3 -11   4   11.90    2.75   0
  -3 -11  -4   13.70    2.98   0
 -21  -1   5  419.08    5.05   0
 -21  -1   5  445.69    5.25   0
 -21   1   5  414.37    7.50   0
 -21   1   5  413.68    7.29   0
 -19  -1   5  273.60    3.95   0
 -19  -1   5  275.74    4.46   0
 -19   1   5  274.82    5.48   0
 -19   1   5  259.85    5.62   0
 -17  -1   5  136.56    3.39   0
 -17   1   5  140.74    4.76   0
 -17   1   5  138.83    4.55   0
 -17  -1   5  147.17    3.54   0
 -15   1   5  420.72    5.98   0
 -15  -1   5  408.25    4.65   0
 -15   1   5  408.28    5.95   0
 -15  -1   5  416.32    4.47   0
 -13  -1   5 1076.75    6.31   0
 -13   1   5 1058.38    8.77   0
 -13   1   5 1091.88    8.55   0
 -13  -1   5 1031.72    6.13   0
  11  -1  -5  200.02    4.66   0
  11   1  -5  204.54    3.69   0
 -11   1   5  187.94    4.77   0
 -11  -1   5  194.73    3.85   0
   9  -1  -5  146.55    4.48   0
  -9   1   5  141.53    4.14   0
   9   1  -5  150.09    3.75   0
  -9  -1   5  139.25    3.92   0
   7  -1  -5  465.60    5.23   0
  -7  -1   5  451.81    4.73   0
  -7   1   5  465.99    5.32   0
   7   1  -5  473.87    4.61   0
  -5  -1   5 1660.64    7.39   0
   5   1  -5 1754.91    7.61   0
  -5   1   5 1672.12    8.10   0
   5  -1  -5 1692.02    7.80   0
   3  -1  -5  106.70    2.84   0
   3   1  -5  127.01    3.63   0
  -3   1   5  111.29    2.87   0
  -3  -1   5  105.90    3.52   0
   1   1  -5 2153.23    7.64   0
  -1   1   5 2214.79    7.81   0
   1  -1  -5 2277.10    8.04   0
  -1  -1   5 2287.95    8.03   0
   1  -1   5 1652.95    6.72   0
   1   1   5 1644.08    6.71   0
  -1  -1  -5 1631.65    6.38   0
  -1   1  -5 1715.59    6.94   0
   3   1   5  219.93    3.37   0
   3  -1   5  226.69    2.80   0
  -3  -1  -5  223.60    3.48   0
  -3   1  -5  220.44    3.49   0
   5   1   5  258.29    3.47   0
  -5  -1  -5  260.10    3.57   0
  -5   1  -5  251.81    3.61   0
   5  -1   5  257.91    3.40   0
   7   1   5  662.69    4.51   0
   7  -1   5  708.59    4.69   0
  -7  -1  -5  667.79    4.51   0
  -7   1  -5  676.44    4.66   0
   9   1   5  374.67    3.81   0
   9  -1   5  388.01    3.88   0
  -9  -1  -5  381.18    3.84   0
  -9   1  -5  365.41    4.02   0
  11  -1   5  285.93    4.06   0
  11   1   5  272.59    3.61   0
 -11  -1  -5  261.25    3.58   0
 -11   1  -5  270.67    3.78   0
 -22  -2   5    9.58    3.49   0
 -22  -2   5    8.51    3.35   0
 -20  -2   5   85.65    3.38   0
 -20  -2   5   89.37    3.53   0
 -18  -2   5  107.96    3.14   0
 -18  -2   5  111.51    3.36   0
 -16  -2   5  399.29    4.30   0
 -16  -2   5  400.95    4.06   0
 -14  -2   5  423.69    4.33   0
 -14  -2   5  433.43    4.13   0
 -12  -2   5  878.68    5.28   0
  12   2  -5  953.74    5.34   0
 -10  -2   5 4757.38   11.26   0
  10   2  -5 5586.14   11.92   0
   8   2  -5 4815.37   11.39   0
  -8  -2   5 5309.55   12.06   0
  -6   2   5 4641.97   13.61   0
  -6  -2   5 4700.66   10.94   0
   6  -2  -5 4693.72   13.54   0
   6   2  -5 4695.03   10.93   0
  -4  -2   5 1360.14    6.45   0
  -4   2   5 1283.31    6.63   0
   4  -2  -5 1313.29    6.60   0
   4   2  -5 1397.88    6.59   0
  -2  -2   5 1572.89    6.93   0
   2  -2  -5 1635.97    7.23   0
  -2   2   5 1674.09    7.29   0
   2   2  -5 1600.21    6.64   0
   0   2   5 2957.12    8.72   0
   0   2  -5 3058.73    8.95   0
   0  -2  -5 3219.68    9.05   0
   0  -2   5 3220.11    8.99   0
  -2   2  -5  353.56    3.82   0
  -2  -2  -5  338.63    3.78   0
   2  -2   5  380.89    3.88   0
   2   2   5  369.17    3.77   0
  -4  -2  -5  284.72    3.64   0
   4  -2   5  287.14    3.64   0
  -4   2  -5  283.19    3.75   0
   4   2   5  291.66    3.47   0
  -6   2  -5  453.50    4.23   0
   6  -2   5  471.95    4.07   0
  -6  -2  -5  455.55    3.86   0
   6   2   5  469.79    3.87   0
   8   2   5  331.98    3.66   0
  -8   2  -5  333.83    3.93   0
   8  -2   5  345.20    3.89   0
  -8  -2  -5  317.91    3.66   0
 -10  -2  -5  148.74    3.07   0
 -10   2  -5  150.70    3.33   0
  10   2   5  152.16    3.22   0
  10  -2   5  155.12    3.71   0
  12   2   5   17.60    2.78   0
  12  -2   5   20.02    3.33   0
 -12   2  -5   24.40    3.04   0
 -12  -2  -5   20.47    2.77   0
 -21  -3   5   55.22    3.23   0
 -21  -3   5   50.37    3.07   0
 -19  -3   5    1.07    2.90   0
 -19  -3   5    0.24    2.78   0
 -17  -3   5  127.95    3.27   0
 -17  -3   5  122.55    3.07   0
 -15  -3   5  227.54    3.51   0
 -15  -3   5  262.44    3.77   0
 -13  -3   5  135.59    3.19   0
 -13  -3   5  136.03    2.99   0
 -11  -3   5 1399.95    6.05   0
  11   3  -5 1376.03    5.92   0
  -9  -3   5  481.32    4.47   0
  -9   3   5  430.58    6.98   0
   9   3  -5  446.87    4.34   0
   9  -3  -5  466.04    6.61   0
   7   3  -5  259.45    4.11   0
   7  -3  -5  243.28    4.35   0
  -7   3   5  241.60    5.17   0
  -7  -3   5  240.40    4.12   0
  -5   3   5 1608.87    7.95   0
   5   3  -5 1685.23    6.49   0
  -5  -3   5 1638.84    6.38   0
   5  -3  -5 1662.29    7.85   0
  -3   3   5  390.94    4.10   0
  -3  -3   5  393.36    4.56   0
   3  -3  -5  393.46    4.67   0
   3   3  -5  412.28    4.57   0
  -1  -3   5 1687.76    6.43   0
   1  -3  -5 1669.70    6.54   0
   1   3  -5 1721.13    6.95   0
  -1   3   5 1534.46    6.73   0
  -1  -3  -5  644.75    4.60   0
   1   3   5  640.06    4.55   0
  -1   3  -5  648.37    4.69   0
   1  -3   5  690.65    4.68   0
  -3   3  -5   82.37    3.10   0
   3   3   5   82.96    3.04   0
  -3  -3  -5   77.90    2.99   0
   3  -3   5   87.07    2.95   0
   5   3   5  522.85    3.91   0
  -5   3  -5  508.35    4.67   0
  -5  -3  -5  514.94    4.05   0
   5  -3   5  551.90    4.41   0
   7   3   5  217.33    3.20   0
  -7   3  -5  213.03    3.64   0
  -7  -3  -5  208.07    3.29   0
   7  -3   5  212.12    3.48   0
  -9   3  -5   88.25    3.09   0
   9  -3   5   86.04    2.95   0
   9   3   5   90.74    2.83   0
  -9  -3  -5   86.15    2.85   0
  11   3   5    3.35    2.70   0
 -11   3  -5    2.78    3.19   0
 -11  -3  -5    4.25    2.56   0
  11  -3   5    3.20    3.10   0
 -20  -4   5   51.25    2.94   0
 -20  -4   5   57.05    3.07   0
 -18  -4   5  321.82    3.98   0
 -18  -4   5  313.75    3.79   0
 -16  -4   5  209.12    3.49   0
 -16  -4   5  188.13    2.60   0
 -14  -4   5  194.80    3.58   0
 -14  -4   5  187.81    3.37   0
 -12  -4   5  193.31    2.76   0
  10  -4  -5   12.31    4.00   0
 -10  -4   5    7.75    2.64   0
  10   4  -5    9.26    1.83   0
  10  -4  -5   12.33    3.61   0
   8  -4  -5 1888.24    9.33   0
   8   4  -5 1875.34    6.70   0
  -8  -4   5 1800.72    6.26   0
  -8   4   5 1837.14    9.51   0
  -6   4   5 2567.32    9.49   0
   6  -4  -5 2642.86    9.51   0
   6   4  -5 2571.03    7.83   0
  -6  -4   5 2600.76    7.53   0
   4   4  -5 2171.53    7.38   0
   4  -4  -5 2323.41    8.31   0
  -4   4   5 2262.86    8.25   0
  -4  -4   5 2240.58    7.40   0
  -2  -4   5  351.52    3.26   0
  -2   4   5  351.24    3.54   0
   2  -4  -5  383.99    4.22   0
   2   4  -5  358.42    3.38   0
   0   4   5    8.73    2.83   0
   0   4  -5    5.14    2.70   0
   0  -4  -5    7.30    2.90   0
   0  -4   5    7.13    2.58   0
   2   4   5 1307.62    5.10   0
  -2  -4  -5 1178.81    5.34   0
  -2   4  -5 1282.36    6.01   0
   2  -4   5 1337.72    6.02   0
   4   4   5 1490.90    5.57   0
  -4   4  -5 1474.72    6.51   0
  -4  -4  -5 1437.27    5.18   0
   4  -4   5 1520.00    6.42   0
  -6  -4  -5  690.40    3.81   0
   6   4   5  721.72    4.31   0
   6  -4   5  722.89    5.07   0
  -6   4  -5  712.50    5.10   0
   8  -4   5  133.02    3.48   0
   8   4   5  137.77    2.46   0
  -8  -4  -5  124.33    2.43   0
  -8   4  -5  128.46    3.34   0
  10  -4   5    1.12    2.72   0
  10   4   5    4.73    2.65   0
 -10   4  -5    5.31    3.20   0
 -10  -4  -5    3.11    2.75   0
 -19  -5   5   62.16    2.79   0
 -19  -5   5   60.99    2.64   0
 -17  -5   5  119.88    2.79   0
 -17  -5   5  121.71    3.21   0
 -15  -5   5  433.88    3.77   0
 -15  -5   5  433.53    4.09   0
 -13  -5   5  434.05    3.89   0
 -13  -5   5  401.82    3.65   0
  11  -5  -5   70.95    6.04   0
  11   5  -5   74.59    2.82   0
 -11  -5   5   66.94    2.36   0
  11  -5  -5   69.95    6.01   0
   9   5  -5   48.43    2.68   0
  -9  -5   5   50.83    2.64   0
   9  -5  -5   52.45    3.65   0
   9  -5  -5   53.93    3.58   0
  -7  -5   5   33.03    2.77   0
   7   5  -5   31.56    2.02   0
   7  -5  -5   34.27    3.01   0
  -7   5   5   31.72    2.97   0
  -5   5   5   69.00    3.12   0
  -5  -5   5   73.27    2.84   0
   5   5  -5   76.12    2.20   0
   5  -5  -5   75.47    3.19   0
  -3   5   5    6.01    2.80   0
   3  -5  -5    5.91    2.87   0
   3   5  -5    4.07    2.74   0
  -3  -5   5    7.27    2.66   0
   1   5  -5  113.10    2.88   0
  -1  -5   5  120.19    2.95   0
  -1   5   5  112.19    2.29   0
   1  -5  -5  112.52    2.97   0
  -1   5  -5    1.78    2.67   0
   1  -5   5    4.32    1.81   0
  -1  -5  -5    2.41    2.73   0
   1   5   5    0.98    2.69   0
   3   5   5    0.03    2.73   0
  -3  -5  -5    3.01    2.59   0
  -3   5  -5   -0.55    2.73   0
   3  -5   5    3.14    2.56   0
   5   5   5  187.63    2.94   0
  -5  -5  -5  189.12    2.70   0
   5  -5   5  199.00    3.43   0
  -5   5  -5  188.69    3.49   0
   7   5   5  107.16    2.89   0
   7  -5   5  104.47    3.06   0
  -7  -5  -5  101.56    2.31   0
  -7   5  -5  107.70    3.18   0
   9   5   5  223.82    3.30   0
   9  -5   5  226.40    4.04   0
  -9  -5  -5  223.40    3.38   0
  -9   5  -5  227.07    4.13   0
  11  -5   5   76.89    3.70   0
 -11  -5  -5   81.79    3.09   0
 -11   5  -5   80.73    3.91   0
 -18  -6   5   74.36    3.01   0
 -18  -6   5   63.96    3.06   0
 -16  -6   5    0.31    2.48   0
 -16  -6   5    2.64    2.06   0
 -14  -6   5    3.21    2.59   0
 -14  -6   5   -5.47    2.79   0
 -12  -6   5   28.84    2.71   0
 -12  -6   5   31.17    1.88   0
 -10  -6   5    2.98    2.60   0
  10   6  -5    2.32    2.48   0
  10  -6  -5    2.59    3.14   0
  10  -6  -5    4.14    3.14   0
   8  -6  -5   43.22    3.41   0
   8  -6  -5   47.15    3.33   0
   8   6  -5   53.91    2.64   0
  -8  -6   5   45.07    2.02   0
   6  -6  -5   59.98    2.97   0
   6   6  -5   63.38    2.20   0
  -6  -6   5   62.41    2.18   0
  -4   6   5   24.73    2.78   0
  -4  -6   5   25.85    2.56   0
   4  -6  -5   28.81    2.91   0
   4   6  -5   25.05    2.70   0
  -2   6   5  170.37    3.13   0
   2  -6  -5  170.68    2.74   0
  -2  -6   5  173.80    2.47   0
   2   6  -5  176.74    2.52   0
   0   6   5   23.87    2.59   0
   0  -6   5   25.56    2.69   0
   0  -6  -5   22.84    2.72   0
   0   6  -5   27.49    2.80   0
   2  -6   5   85.98    2.92   0
  -2  -6  -5   84.50    2.22   0
  -2   6  -5   83.04    2.91   0
   2   6   5   80.10    2.85   0
   4   6   5  133.51    2.90   0
  -4  -6  -5  139.24    2.95   0
  -4   6  -5  129.88    3.59   0
   4  -6   5  135.34    3.16   0
  -6   6  -5  294.71    4.24   0
   6   6   5  277.52    3.35   0
  -6  -6  -5  284.69    3.30   0
   6  -6   5  296.91    3.72   0
  -8   6  -5   15.73    2.97   0
  -8  -6  -5   14.77    2.82   0
   8   6   5   15.88    2.09   0
   8  -6   5   15.63    2.67   0
 -10   6  -5   24.29    3.11   0
  10  -6   5   24.80    3.37   0
 -10  -6  -5   28.50    2.12   0
 -19  -7   5   85.21    3.17   0
 -17  -7   5  111.95    2.95   0
 -17  -7   5  107.68    3.13   0
 -15  -7   5  109.62    3.05   0
 -15  -7   5  116.40    3.17   0
 -13  -7   5  152.08    2.88   0
 -13  -7   5  150.78    3.03   0
  11  -7  -5  317.85    5.42   0
 -11  -7   5  307.30    3.47   0
  11  -7  -5  311.15    5.28   0
   9   7  -5  494.58    3.83   0
  -9  -7   5  482.31    3.69   0
   9  -7  -5  501.72    5.12   0
   9  -7  -5  499.26    5.18   0
  -7  -7   5   61.69    2.57   0
   7  -7  -5   59.08    3.11   0
   7  -7  -5   66.11    2.99   0
   7   7  -5   66.12    2.57   0
   5  -7  -5  234.45    3.62   0
   5  -7  -5  247.85    3.55   0
   5   7  -5  245.48    3.27   0
  -5  -7   5  239.11    3.18   0
   3   7  -5   78.30    2.30   0
   3  -7  -5   75.98    3.29   0
  -3  -7   5   79.80    2.83   0
  -1  -7   5    8.24    2.55   0
   1  -7  -5    6.03    2.85   0
   1   7  -5   11.53    2.01   0
   1  -7   5   11.60    2.48   0
  -1  -7  -5   15.12    2.68   0
  -1   7  -5   14.56    2.74   0
   1   7   5   17.79    1.91   0
   3  -7   5  365.27    3.77   0
  -3  -7  -5  369.98    3.52   0
  -3   7  -5  335.51    3.92   0
   3   7   5  345.92    2.93   0
  -5   7  -5  216.67    3.67   0
   5  -7   5  228.92    3.44   0
  -5  -7  -5  216.18    3.24   0
  -7  -7  -5  289.56    3.65   0
  -7   7  -5  290.15    4.46   0
   7  -7   5  299.88    3.95   0
  -9  -7  -5   95.95    3.26   0
   9  -7   5   94.78    3.32   0
  -9   7  -5   93.70    3.89   0
  -9  -7  -5   87.57    3.14   0
 -16  -8   5   21.95    2.03   0
 -16  -8   5   24.61    3.04   0
 -14  -8   5  316.29    3.54   0
 -14  -8   5  346.31    3.53   0
  12  -8  -5 1265.98   10.32   0
 -12  -8   5 1169.88    4.89   0
 -12  -8   5 1249.29    5.13   0
  12  -8  -5 1274.24    9.88   0
 -10  -8   5 1274.62    5.19   0
  10  -8  -5 1299.91    7.40   0
  10  -8  -5 1272.87    7.55   0
  -8  -8   5  441.51    3.74   0
   8   8  -5  451.18    3.25   0
   8  -8  -5  445.05    4.47   0
   8  -8  -5  460.45    4.65   0
   6  -8  -5 1018.45    5.71   0
   6   8  -5  994.62    4.69   0
   6  -8  -5 1046.76    5.51   0
  -6  -8   5 1030.37    4.35   0
   4  -8  -5 1917.91    6.66   0
   4  -8  -5 1891.04    6.98   0
  -4  -8   5 1907.68    5.86   0
   4   8  -5 1889.05    5.92   0
   2  -8  -5 1692.33    6.15   0
   2  -8  -5 1686.08    6.46   0
   2   8  -5 1698.70    6.30   0
  -2  -8   5 1724.02    6.03   0
   0  -8  -5  378.33    3.78   0
   0   8  -5  395.82    3.76   0
   0  -8  -5  384.23    3.65   0
   0  -8   5  375.93    3.79   0
  -2   8  -5  218.58    3.56   0
   2  -8   5  215.22    3.34   0
  -2  -8  -5  216.61    3.25   0
  -2  -8  -5  205.91    2.60   0
  -4   8  -5  471.35    4.44   0
  -4  -8  -5  472.87    3.31   0
  -4  -8  -5  470.14    3.87   0
   4  -8   5  471.36    4.31   0
  -6   8  -5  203.87    4.12   0
  -6  -8  -5  206.04    2.64   0
   6  -8   5  210.34    3.58   0
  -6  -8  -5  214.90    3.17   0
  -8   8  -5   67.61    3.41   0
   8  -8   5   66.67    3.48   0
  -8  -8  -5   65.78    2.93   0
  -8  -8  -5   64.35    2.50   0
 -15  -9   5   48.70    3.11   0
 -15  -9   5   48.85    2.22   0
 -13  -9   5   51.93    2.67   0
 -13  -9   5   47.26    2.74   0
  13  -9  -5   53.72    6.19   0
  13  -9  -5   51.67    5.93   0
  11  -9  -5    0.55    3.22   0
 -11  -9   5    1.80    2.50   0
 -11  -9   5   -2.04    2.60   0
  11  -9  -5    0.29    2.97   0
  -9  -9   5   49.96    2.63   0
   9  -9  -5   46.94    3.37   0
   9  -9  -5   50.26    3.06   0
   7  -9  -5   14.80    2.71   0
   7   9  -5   19.21    2.59   0
   7  -9  -5   14.96    2.83   0
  -7  -9   5   18.85    2.39   0
   5  -9  -5   44.43    2.96   0
   5   9  -5   42.28    2.64   0
   5  -9  -5   46.01    2.58   0
  -5  -9   5   43.38    2.67   0
   3  -9  -5  118.98    3.12   0
   3   9  -5  116.10    2.91   0
  -3  -9   5  121.86    2.94   0
   3  -9  -5  121.81    2.47   0
  -1  -9   5  482.09    3.95   0
   1  -9  -5  483.74    4.10   0
   1  -9  -5  486.94    3.99   0
   1   9  -5  479.92    4.02   0
  -1  -9  -5   35.08    2.86   0
   1  -9   5   35.02    2.76   0
  -1   9  -5   31.43    2.86   0
  -1  -9  -5   32.97    2.90   0
  -3  -9  -5   10.51    1.97   0
  -3   9  -5    4.20    2.87   0
   3  -9   5    1.74    2.66   0
  -3  -9  -5    4.19    1.99   0
  -5  -9  -5    7.30    2.60   0
  -5  -9  -5    9.81    2.78   0
  -5   9  -5   12.33    3.42   0
   5  -9   5   11.62    2.73   0
 -14 -10   5   48.32    3.00   0
 -14 -10   5   55.72    2.36   0
 -12 -10   5  171.22    3.00   0
 -12 -10   5  170.19    2.48   0
  12 -10  -5  183.34    4.84   0
  12 -10  -5  175.98    4.69   0
  10 -10  -5  285.89    4.40   0
 -10 -10   5  286.11    3.45   0
 -10 -10   5  278.86    2.86   0
  10 -10  -5  294.66    4.48   0
  -8 -10   5  179.71    3.21   0
   8 -10  -5  175.33    3.46   0
  -8 -10   5  171.83    3.17   0
   8 -10  -5  171.46    3.33   0
   6 -10  -5   72.33    3.42   0
  -6 -10   5   74.22    2.93   0
   6 -10  -5   68.63    2.72   0
   4  10  -5  112.58    2.87   0
   4 -10  -5  112.73    3.37   0
   4 -10  -5  123.63    3.08   0
  -4 -10   5  125.98    2.94   0
   2 -10  -5   93.90    3.17   0
   2  10  -5   99.76    2.90   0
  -2 -10   5   95.42    2.83   0
   2 -10  -5  104.78    2.80   0
   0 -10  -5  226.86    3.40   0
   0 -10  -5  231.81    3.53   0
   0  10  -5  228.09    3.50   0
   0 -10   5  236.19    3.34   0
   2 -10   5  120.11    3.06   0
  -2  10  -5  127.32    3.16   0
  -2 -10  -5  133.26    3.32   0
  -2 -10  -5  123.89    2.62   0
   4 -10   5   41.24    2.94   0
  -4  10  -5   39.66    3.19   0
  -4 -10  -5   32.75    3.07   0
  -4 -10  -5   45.48    2.87   0
 -11 -11   5   86.86    2.41   0
 -11 -11   5   86.08    3.09   0
  11 -11  -5  100.46    3.87   0
  11 -11  -5   91.60    3.87   0
  -9 -11   5   42.17    3.08   0
   9 -11  -5   49.78    3.04   0
  -9 -11   5   52.20    3.01   0
   9 -11  -5   51.23    3.25   0
  -7 -11   5   26.22    2.81   0
   7 -11  -5   23.65    2.99   0
  -7 -11   5   21.79    2.77   0
   7 -11  -5   23.86    2.79   0
   5 -11  -5   28.42    3.06   0
  -5 -11   5   23.20    2.71   0
   5 -11  -5   24.88    2.60   0
   3 -11  -5   -1.68    2.68   0
   3 -11  -5    5.70    2.73   0
  -3 -11   5    8.75    2.61   0
   1  11  -5    2.11    2.82   0
   1 -11  -5   -2.92    3.09   0
   1 -11  -5    4.41    2.85   0
  -1 -11   5    4.72    1.92   0
   1 -11   5   25.72    2.74   0
  -1  11  -5   31.42    2.99   0
  -1 -11  -5   31.95    3.03   0
  -1 -11  -5   27.86    2.18   0
 -22   0   6  925.77    7.66   0
 -22   0   6  923.70    7.81   0
 -20   0   6  755.02    6.46   0
 -20   0   6  757.09    6.56   0
 -18   0   6   57.73    3.10   0
 -18   0   6   62.47    3.64   0
 -16   0   6   11.19    3.16   0
 -16   0   6   10.53    3.36   0
 -14   0   6 1809.21    8.48   0
  12   0  -6  583.71    5.15   0
 -12   0   6  568.95    5.73   0
  10   0  -6   28.08    3.27   0
 -10   0   6   24.39    3.47   0
  -8   0   6  315.76    4.39   0
   8   0  -6  316.43    4.31   0
   6   0  -6   90.35    2.65   0
  -6   0   6   85.89    3.46   0
  -4   0   6  105.04    3.56   0
   4   0  -6  106.27    3.58   0
  -2   0   6   19.73    3.21   0
   2   0  -6   14.99    3.49   0
   0   0   6  297.50    3.19   0
   0   0  -6  295.98    3.26   0
   2   0   6  485.74    3.92   0
  -2   0  -6  443.94    3.94   0
   4   0   6   19.04    2.69   0
  -4   0  -6   18.38    2.81   0
  -6   0  -6  335.76    3.81   0
   6   0   6  330.14    3.15   0
   8   0   6  123.72    3.23   0
  -8   0  -6  121.83    3.17   0
  10   0   6  138.79    3.13   0
 -10   0  -6  131.70    3.28   0
 -23  -1   6    9.29    3.32   0
 -23  -1   6    7.28    3.08   0
 -21  -1   6   33.73    3.05   0
 -21   1   6   34.65    4.93   0
 -21   1   6   34.28    4.65   0
 -21  -1   6   37.35    3.32   0
 -19  -1   6    0.90    2.78   0
 -19   1   6    1.11    4.03   0
 -19   1   6    0.82    3.92   0
 -19  -1   6   -0.22    2.65   0
 -17   1   6   86.92    4.17   0
 -17   1   6   83.44    4.56   0
 -17  -1   6   82.12    2.93   0
 -17  -1   6   77.68    3.13   0
 -15  -1   6  318.87    4.24   0
 -15   1   6  317.71    5.34   0
 -15   1   6  325.04    5.40   0
 -15  -1   6  328.80    4.08   0
 -13   1   6  406.94    5.67   0
  13   1  -6  428.91    4.40   0
 -13  -1   6  412.82    4.50   0
  13  -1  -6  440.42    5.58   0
 -11   1   6 1367.55    8.47   0
  11  -1  -6 1391.14    8.64   0
 -11  -1   6 1317.63    6.76   0
  11   1  -6 1405.52    6.83   0
   9   1  -6    7.13    3.23   0
  -9  -1   6    1.21    3.42   0
   9  -1  -6    2.28    3.57   0
  -9   1   6    1.62    3.22   0
   7  -1  -6  484.76    4.87   0
  -7  -1   6  491.12    4.95   0
   7   1  -6  501.91    4.84   0
  -7   1   6  495.39    4.98   0
   5   1  -6   38.06    3.31   0
  -5   1   6   34.56    3.48   0
  -5  -1   6   40.64    3.26   0
   5  -1  -6   37.99    3.41   0
   3   1  -6 1272.91    5.81   0
  -3  -1   6 1350.12    6.29   0
  -3   1   6 1274.58    5.86   0
   3  -1  -6 1329.86    6.43   0
   1   1  -6 3657.97    9.24   0
  -1   1   6 3721.96    9.40   0
  -1  -1   6 3668.63    9.26   0
   1  -1  -6 3341.56    9.08   0
   1   1   6   50.07    2.68   0
   1  -1   6   47.74    2.72   0
  -1  -1  -6   48.69    2.82   0
  -1   1  -6   47.55    2.84   0
   3   1   6   63.08    2.85   0
  -3  -1  -6   66.89    3.00   0
   3  -1   6   62.34    2.67   0
  -3   1  -6   63.02    2.83   0
   5   1   6    1.63    2.66   0
   5  -1   6   -2.32    2.63   0
  -5  -1  -6    0.72    2.64   0
  -5   1  -6    0.53    2.82   0
   7   1   6  129.63    3.03   0
   7  -1   6  131.12    3.11   0
  -7  -1  -6  131.50    3.07   0
  -7   1  -6  124.53    3.14   0
  -9   1  -6  268.12    3.52   0
   9  -1   6  277.44    3.72   0
   9   1   6  280.81    3.63   0
  -9  -1  -6  265.79    3.42   0
 -11   1  -6   18.95    2.89   0
  11   1   6   18.65    2.88   0
  11  -1   6   20.61    2.85   0
 -11  -1  -6   19.56    2.92   0
 -22  -2   6   48.29    3.19   0
 -22  -2   6   55.94    3.51   0
 -20  -2   6   19.26    2.92   0
 -20  -2   6   24.54    2.74   0
 -18  -2   6   47.15    3.04   0
 -18  -2   6   50.82    3.27   0
 -16  -2   6  399.11    3.93   0
 -16  -2   6  399.20    4.25   0
 -14  -2   6  181.28    3.49   0
 -14   2   6  189.55    7.46   0
 -14   2   6  194.20    7.46   0
  12  -2  -6  477.79    6.76   0
  12   2  -6  458.38    3.67   0
 -12   2   6  454.09    6.93   0
 -12  -2   6  453.35    4.23   0
  10  -2  -6   72.83    3.75   0
 -10   2   6   75.07    4.17   0
  10   2  -6   77.03    3.25   0
 -10  -2   6   65.53    3.38   0
   8  -2  -6  984.64    6.61   0
  -8   2   6 1019.05    6.93   0
   8   2  -6 1016.56    5.94   0
  -8  -2   6  974.89    5.97   0
  -6  -2   6 1718.75    6.55   0
  -6   2   6 1737.37    7.93   0
   6   2  -6 1775.44    6.65   0
   6  -2  -6 1777.80    7.90   0
  -4  -2   6    5.77    3.24   0
  -4   2   6    5.42    2.46   0
   4   2  -6    1.62    3.27   0
   4  -2  -6    4.56    3.43   0
  -2   2   6 1167.78    6.02   0
   2   2  -6 1147.98    5.86   0
   2  -2  -6 1123.11    5.99   0
  -2  -2   6 1153.44    5.79   0
   0   2  -6 1021.85    5.35   0
   0  -2  -6 1032.23    5.40   0
   0  -2   6 1020.68    5.27   0
   0   2   6 1036.06    5.33   0
  -2   2  -6   16.22    2.78   0
   2   2   6   18.46    2.03   0
   2  -2   6   14.69    2.64   0
  -2  -2  -6   13.76    2.84   0
  -4   2  -6    9.52    2.84   0
   4   2   6    7.07    2.67   0
   4  -2   6   12.48    2.58   0
  -4  -2  -6    7.43    2.79   0
  -6   2  -6   74.82    2.94   0
   6   2   6   83.97    2.87   0
  -6  -2  -6   68.48    2.73   0
   6  -2   6   76.31    2.85   0
  -8   2  -6  345.80    3.95   0
   8  -2   6  345.81    4.06   0
  -8  -2  -6  332.46    3.58   0
   8   2   6  361.58    3.16   0
  10   2   6  110.35    3.03   0
 -10   2  -6  103.02    3.22   0
  10  -2   6  106.32    3.21   0
 -10  -2  -6  104.61    3.06   0
 -21  -3   6    0.88    2.78   0
 -21  -3   6    2.81    2.70   0
 -19  -3   6   34.86    2.83   0
 -19  -3   6   37.33    3.02   0
 -17  -3   6  206.87    3.48   0
 -17  -3   6  190.31    3.19   0
 -15  -3   6  412.97    3.84   0
 -15  -3   6  437.30    4.12   0
 -13  -3   6  807.90    4.92   0
  13   3  -6  860.35    4.89   0
 -11  -3   6  302.07    3.72   0
 -11   3   6  304.50    6.27   0
  11  -3  -6  326.04    5.62   0
  11   3  -6  329.60    3.57   0
  -9   3   6 2426.40   11.15   0
   9   3  -6 2483.32    7.75   0
  -9  -3   6 2387.78    7.71   0
   9  -3  -6 2450.69   10.83   0
   7   3  -6 3477.82    9.07   0
  -7   3   6 3544.48   11.09   0
  -7  -3   6 3655.99    9.36   0
   7  -3  -6 3657.60   11.01   0
  -5   3   6 4925.21   11.89   0
  -5  -3   6 5233.30   10.52   0
   5  -3  -6 5147.00   11.79   0
   5   3  -6 5159.13   10.48   0
  -3  -3   6 4651.91   10.07   0
  -3   3   6 4404.35   10.49   0
   3  -3  -6 4710.65   10.74   0
   3   3  -6 4503.13    9.88   0
  -1   3   6 2476.36    7.56   0
   1  -3  -6 2443.82    7.58   0
   1   3  -6 2607.26    7.72   0
  -1  -3   6 2539.66    7.56   0
   1   3   6 3892.81    8.81   0
  -1   3  -6 3836.66    8.95   0
  -1  -3  -6 3981.28    8.92   0
   1  -3   6 4099.63    9.35   0
  -3   3  -6 1594.14    6.37   0
  -3  -3  -6 1541.28    5.77   0
   3  -3   6 1702.89    6.53   0
   3   3   6 1618.43    5.83   0
  -5   3  -6  800.47    5.04   0
   5   3   6  805.40    4.53   0
   5  -3   6  846.74    5.04   0
  -5  -3  -6  797.33    4.46   0
   7  -3   6  200.61    3.58   0
   7   3   6  204.42    3.24   0
  -7   3  -6  192.03    3.45   0
  -7  -3  -6  207.79    3.29   0
  -9   3  -6   72.78    3.15   0
   9  -3   6   71.28    3.05   0
  -9  -3  -6   65.23    2.96   0
   9   3   6   75.26    2.95   0
 -22  -4   6   82.55    3.30   0
 -22  -4   6   87.08    3.21   0
 -20  -4   6   58.85    3.07   0
 -20  -4   6   64.49    3.06   0
 -18  -4   6  159.12    3.13   0
 -18  -4   6  169.76    3.33   0
 -16  -4   6  586.75    4.39   0
 -16  -4   6  558.36    3.74   0
 -14  -4   6  758.64    4.63   0
 -12  -4   6  531.19    4.10   0
  12   4  -6  544.11    4.06   0
  10   4  -6   13.59    2.53   0
 -10   4   6   15.37    3.45   0
 -10  -4   6   15.98    2.56   0
  10  -4  -6   16.16    3.10   0
  -8   4   6  814.91    6.59   0
   8  -4  -6  870.66    5.97   0
   8   4  -6  867.70    4.91   0
  -8  -4   6  867.18    4.50   0
  -6   4   6  860.35    5.30   0
   6   4  -6  913.41    5.11   0
   6  -4  -6  919.26    5.72   0
  -6  -4   6  891.74    5.09   0
   4   4  -6  364.75    3.27   0
  -4   4   6  360.99    4.11   0
  -4  -4   6  375.86    3.84   0
   4  -4  -6  366.58    3.52   0
  -2   4   6   91.08    2.99   0
  -2  -4   6   96.09    2.31   0
   2  -4  -6   93.76    2.91   0
   2   4  -6  102.96    3.00   0
   0   4   6    4.15    2.42   0
   0  -4  -6    2.83    2.63   0
   0   4  -6   -0.22    2.69   0
   0  -4   6   -2.90    2.55   0
   2   4   6  140.29    3.02   0
  -2  -4  -6  136.95    3.01   0
  -2   4  -6  135.72    3.22   0
   2  -4   6  144.81    3.09   0
   4   4   6  851.42    4.61   0
  -4   4  -6  866.82    5.12   0
  -4  -4  -6  889.31    4.76   0
   4  -4   6  902.73    5.04   0
  -6   4  -6  217.32    3.57   0
   6  -4   6  225.02    3.47   0
  -6  -4  -6  215.36    3.19   0
   6   4   6  225.63    3.16   0
   8   4   6   -1.32    2.72   0
   8  -4   6    1.95    2.58   0
  -8   4  -6    2.60    2.68   0
  -8  -4  -6    2.49    2.54   0
  10  -4   6    3.07    2.90   0
 -10   4  -6    4.84    3.33   0
 -10  -4  -6    3.20    2.87   0
  10   4   6    3.23    2.05   0
 -21  -5   6   -3.14    2.92   0
 -21  -5   6    0.68    2.76   0
 -19  -5   6   11.35    2.65   0
 -19  -5   6   12.55    2.90   0
 -17  -5   6  106.86    3.22   0
 -17  -5   6   94.38    2.92   0
 -15  -5   6  354.97    3.55   0
 -15  -5   6  351.25    3.18   0
  13   5  -6   37.91    2.72   0
 -13  -5   6   35.84    2.87   0
 -11  -5   6    3.91    2.65   0
  11   5  -6    6.48    2.68   0
  11  -5  -6    2.72    3.32   0
  11  -5  -6    0.24    3.70   0
  -9   5   6    2.05    3.29   0
   9   5  -6   -1.76    2.49   0
   9  -5  -6    2.99    2.71   0
  -9  -5   6    0.97    2.42   0
  -7   5   6  235.74    3.83   0
  -7  -5   6  258.23    3.39   0
   7  -5  -6  253.99    3.83   0
   7   5  -6  255.93    3.29   0
  -5   5   6  741.58    4.95   0
   5  -5  -6  803.88    5.01   0
   5   5  -6  793.70    4.50   0
  -5  -5   6  784.94    4.05   0
  -3   5   6   42.94    2.76   0
   3   5  -6   47.46    2.05   0
   3  -5  -6   48.85    2.82   0
  -3  -5   6   45.94    2.66   0
   1   5  -6    0.09    2.51   0
  -1  -5   6    4.31    2.50   0
   1  -5  -6    0.70    2.81   0
  -1   5   6    1.53    2.62   0
   1   5   6   93.11    2.86   0
  -1  -5  -6   95.55    3.00   0
  -1   5  -6   94.59    3.08   0
   1  -5   6   92.57    2.82   0
   3   5   6  291.48    2.84   0
  -3  -5  -6  291.95    3.43   0
  -3   5  -6  302.49    3.69   0
   3  -5   6  304.03    3.59   0
   5   5   6   85.89    2.76   0
   5  -5   6   89.67    3.00   0
  -5  -5  -6   78.04    2.81   0
  -5   5  -6   89.44    3.32   0
   7   5   6   11.49    2.68   0
   7  -5   6    7.32    2.59   0
  -7  -5  -6   11.77    2.52   0
  -7   5  -6    8.25    2.75   0
   9   5   6   27.50    2.11   0
   9  -5   6   25.32    3.29   0
  -9  -5  -6   26.54    2.85   0
  -9   5  -6   27.88    3.43   0
 -20  -6   6  130.34    3.17   0
 -20  -6   6  116.10    3.06   0
 -18  -6   6  414.43    3.86   0
 -18  -6   6  428.60    4.00   0
 -16  -6   6  926.74    4.89   0
 -16  -6   6  876.24    4.63   0
 -14  -6   6  354.32    3.39   0
 -14  -6   6  353.40    3.62   0
 -12  -6   6   57.89    2.64   0
  12  -6  -6   61.53    4.34   0
  12   6  -6   57.82    2.55   0
  12  -6  -6   61.39    4.56   0
  10   6  -6  304.01    3.34   0
  10  -6  -6  307.90    4.60   0
  10  -6  -6  307.69    4.53   0
 -10  -6   6  285.57    3.40   0
   8   6  -6  208.88    2.60   0
   8  -6  -6  205.75    3.55   0
  -8  -6   6  202.76    3.13   0
  -6   6   6  456.97    4.21   0
   6  -6  -6  484.44    4.35   0
  -6  -6   6  478.34    3.36   0
   6   6  -6  497.25    3.84   0
  -4   6   6   92.94    2.92   0
   4  -6  -6   96.71    3.02   0
   4   6  -6  101.69    2.87   0
  -4  -6   6   98.66    2.97   0
  -2   6   6    8.70    2.02   0
   2  -6  -6    8.13    2.81   0
  -2  -6   6   11.58    2.60   0
   2   6  -6    9.94    2.68   0
   0  -6   6    8.38    2.76   0
   0   6   6    8.31    2.43   0
   0  -6  -6   13.26    2.67   0
   0   6  -6    6.94    2.79   0
   2   6   6  191.51    2.53   0
  -2  -6  -6  207.38    3.19   0
  -2   6  -6  197.02    3.36   0
   2  -6   6  210.02    3.29   0
   4   6   6  145.34    2.31   0
  -4  -6  -6  136.80    2.78   0
  -4   6  -6  138.89    3.30   0
   4  -6   6  148.42    3.18   0
  -6   6  -6  176.99    3.75   0
   6   6   6  180.51    3.11   0
  -6  -6  -6  157.15    3.18   0
   6  -6   6  191.28    3.38   0
   8   6   6   75.40    2.99   0
  -8   6  -6   81.65    3.63   0
   8  -6   6   85.97    3.13   0
  -8  -6  -6   79.17    3.03   0
 -19  -7   6   46.39    3.15   0
 -19  -7   6   37.89    2.76   0
 -17  -7   6   24.79    2.74   0
 -17  -7   6   25.31    2.69   0
 -15  -7   6  214.82    3.40   0
 -15  -7   6  213.22    3.12   0
 -13  -7   6  392.20    3.61   0
  11   7  -6  384.12    3.46   0
 -11  -7   6  384.93    3.51   0
  11  -7  -6  395.41    5.28   0
  11  -7  -6  388.80    5.07   0
   9   7  -6  166.59    3.01   0
   9  -7  -6  161.44    3.75   0
   9  -7  -6  159.91    3.87   0
  -9  -7   6  162.71    2.51   0
   7  -7  -6  107.29    3.10   0
   7  -7  -6  101.54    3.15   0
   7   7  -6  107.91    2.23   0
  -7  -7   6  105.99    2.81   0
   5   7  -6  460.25    3.84   0
   5  -7  -6  458.92    4.37   0
  -5  -7   6  455.90    3.76   0
  -3  -7   6  208.41    3.11   0
   3  -7  -6  205.65    3.50   0
  -3   7   6  206.94    3.32   0
   3   7  -6  209.68    3.37   0
  -1   7   6   14.50    1.86   0
  -1  -7   6   12.31    1.83   0
   1   7  -6   12.02    2.62   0
   1  -7  -6    5.32    2.70   0
   1   7   6  189.78    2.62   0
  -1  -7  -6  190.56    3.15   0
   1  -7   6  199.35    3.21   0
  -1   7  -6  192.64    3.33   0
   3   7   6  427.90    3.60   0
  -3   7  -6  411.49    4.31   0
  -3  -7  -6  417.96    3.14   0
   3  -7   6  437.14    4.00   0
  -5   7  -6  416.69    4.27   0
  -5  -7  -6  386.12    3.62   0
   5   7   6  404.56    3.57   0
   5  -7   6  424.52    4.13   0
  -7   7  -6   69.42    3.70   0
  -7  -7  -6   67.12    3.01   0
   7  -7   6   69.30    3.07   0
 -18  -8   6   32.34    2.85   0
 -18  -8   6   36.20    3.02   0
 -16  -8   6    4.03    2.82   0
 -16  -8   6   -0.64    2.16   0
 -14  -8   6   19.85    2.63   0
 -14  -8   6   19.46    2.39   0
  12  -8  -6  155.67    4.42   0
 -12  -8   6  142.45    2.41   0
  12  -8  -6  156.20    4.25   0
 -10  -8   6   76.65    2.12   0
  10  -8  -6   79.66    3.00   0
  10  -8  -6   77.79    3.36   0
  10   8  -6   69.01    2.62   0
   8   8  -6   10.16    2.53   0
   8  -8  -6    9.69    2.86   0
   8  -8  -6    6.13    2.80   0
  -8  -8   6   10.39    2.61   0
   6  -8  -6  242.92    3.64   0
  -6  -8   6  244.16    3.23   0
   6   8  -6  236.44    3.22   0
   6  -8  -6  236.95    3.34   0
   4  -8  -6   30.65    3.10   0
   4   8  -6   34.99    2.78   0
  -4  -8   6   37.38    2.73   0
   4  -8  -6   38.66    2.90   0
   2   8  -6  392.02    3.77   0
  -2  -8   6  400.43    3.55   0
   2  -8  -6  410.69    4.01   0
   0   8  -6   16.91    2.70   0
   0  -8   6   15.11    2.37   0
   0  -8  -6   12.39    2.83   0
   2  -8   6   24.98    2.68   0
  -2  -8  -6   24.99    2.69   0
  -2   8  -6   22.19    2.86   0
  -4  -8  -6   61.12    2.19   0
  -4   8  -6   67.19    3.13   0
   4  -8   6   72.43    2.90   0
  -6  -8  -6    5.32    2.69   0
   6  -8   6    3.34    2.78   0
  -6   8  -6    6.80    3.07   0
 -15  -9   6   29.66    2.17   0
 -15  -9   6   28.69    2.08   0
 -13  -9   6  351.17    3.01   0
 -13  -9   6  322.42    3.39   0
  13  -9  -6  364.97    6.23   0
  13  -9  -6  349.54    6.51   0
 -11  -9   6  531.96    3.83   0
  11  -9  -6  581.96    5.47   0
  11  -9  -6  594.60    5.72   0
   9  -9  -6  158.06    3.58   0
   9   9  -6  170.63    3.03   0
   9  -9  -6  162.35    3.35   0
  -9  -9   6  158.74    2.96   0
   7  -9  -6  122.68    3.14   0
  -7  -9   6  125.72    2.95   0
   7  -9  -6  129.90    3.29   0
   7   9  -6  129.28    3.00   0
   5   9  -6  471.45    3.76   0
   5  -9  -6  478.56    3.98   0
  -5  -9   6  472.10    3.81   0
   5  -9  -6  484.89    4.33   0
   3  -9  -6  890.95    5.03   0
  -3  -9   6  904.04    4.72   0
   3  -9  -6  865.52    4.64   0
   3   9  -6  875.00    4.35   0
  -1  -9   6  721.73    4.41   0
   1  -9  -6  737.73    4.72   0
   1  -9  -6  701.73    4.04   0
   1   9  -6  696.65    4.55   0
  -1   9  -6  220.63    3.51   0
   1  -9   6  206.82    3.32   0
  -1  -9  -6  226.73    3.49   0
  -1  -9  -6  213.81    3.41   0
  -3   9  -6  168.97    3.70   0
  -3  -9  -6  174.10    3.26   0
  -3  -9  -6  175.27    2.69   0
   3  -9   6  169.87    3.34   0
  -5   9  -6   85.21    3.78   0
  -5  -9  -6   90.58    3.12   0
  -5  -9  -6   89.46    2.47   0
   5  -9   6   85.78    3.48   0
 -14 -10   6    5.98    2.73   0
 -14 -10   6    5.26    2.85   0
  12 -10  -6   14.31    3.21   0
 -12 -10   6   12.71    2.65   0
 -12 -10   6   13.12    2.33   0
  12 -10  -6   11.69    3.42   0
 -10 -10   6   78.39    2.31   0
  10 -10  -6   78.18    3.56   0
  10 -10  -6   81.28    3.04   0
 -10 -10   6   79.20    2.91   0
   8 -10  -6   99.23    3.26   0
  -8 -10   6   95.83    2.88   0
   8 -10  -6  103.50    3.12   0
   6  10  -6    7.11    2.56   0
   6 -10  -6   11.20    2.66   0
   6 -10  -6   10.49    2.90   0
  -6 -10   6   12.54    2.52   0
   4  10  -6   -3.98    2.54   0
   4 -10  -6   -0.27    2.85   0
  -4 -10   6   -0.10    2.58   0
   4 -10  -6   -0.03    2.61   0
   2 -10  -6   -1.96    2.97   0
   2  10  -6   -1.91    2.67   0
   2 -10  -6   -4.55    2.77   0
  -2 -10   6   -4.50    2.62   0
   0 -10   6    2.46    2.62   0
   0 -10  -6   -0.10    2.66   0
   0 -10  -6    4.89    2.78   0
   0  10  -6   -1.86    2.82   0
   2 -10   6   -1.69    2.81   0
  -2 -10  -6   -1.17    2.97   0
  -2 -10  -6    1.99    2.98   0
  -2  10  -6    0.07    2.84   0
  11 -11  -6   14.39    2.96   0
  11 -11  -6   13.79    3.18   0
 -11 -11   6   18.75    2.94   0
 -11 -11   6    9.59    2.92   0
   9 -11  -6   69.74    3.30   0
   9 -11  -6   68.72    3.06   0
  -9 -11   6   64.34    2.30   0
  -9 -11   6   64.92    3.05   0
   7 -11  -6    2.99    2.92   0
  -7 -11   6    3.89    1.96   0
   7 -11  -6    5.75    2.74   0
   5 -11  -6   34.35    2.57   0
   5 -11  -6   35.58    2.79   0
  -5 -11   6   31.07    2.91   0
   5  11  -6   30.94    2.32   0
   3  11  -6    0.77    2.87   0
   3 -11  -6    0.26    3.00   0
  -3 -11   6   -1.87    2.67   0
   3 -11  -6    2.51    2.83   0
  -1 -11   6   14.15    2.05   0
   1  11  -6   17.02    3.01   0
   1 -11  -6   14.98    2.19   0
   1 -11  -6   16.35    2.86   0
 -23  -1   7  455.14    5.09   0
 -23  -1   7  464.79    5.47   0
 -21   1   7  420.91    7.41   0
 -21  -1   7  406.68    4.88   0
 -21   1   7  429.75    7.28   0
 -21  -1   7  435.61    4.78   0
 -19  -1   7   56.63    2.93   0
 -19   1   7   58.89    4.30   0
 -19   1   7   60.38    4.22   0
 -19  -1   7   61.84    3.65   0
 -17   1   7   53.76    3.84   0
 -17   1   7   52.38    3.96   0
 -17  -1   7   51.53    3.03   0
 -17  -1   7   54.48    2.80   0
  15   1  -7 1570.45    7.15   0
 -15   1   7 1524.13    8.99   0
  15  -1  -7 1560.46    9.04   0
 -15  -1   7 1450.32    6.79   0
 -13  -1   7 3589.19   10.04   0
 -13   1   7 3542.14   12.14   0
  13  -1  -7 3832.13   12.71   0
  13   1  -7 3749.12   10.13   0
  11   1  -7 3439.08    9.58   0
 -11  -1   7 2962.41    9.07   0
  11  -1  -7 3365.23   10.82   0
 -11   1   7 3191.46   10.71   0
  -9  -1   7 1781.71    7.22   0
   9  -1  -7 1728.70    7.67   0
   9   1  -7 1798.00    6.89   0
  -9   1   7 1759.51    7.83   0
   7  -1  -7  609.49    5.06   0
  -7  -1   7  610.80    5.01   0
   7   1  -7  606.56    4.98   0
  -7   1   7  613.68    5.12   0
   5   1  -7  401.89    4.40   0
  -5   1   7  421.88    4.51   0
   5  -1  -7  411.70    4.49   0
  -5  -1   7  409.30    4.40   0
   3   1  -7   -0.72    3.18   0
  -3   1   7   -1.01    2.23   0
  -3  -1   7    2.14    2.16   0
   3  -1  -7    2.40    3.24   0
   1   1  -7  148.73    3.15   0
  -1   1   7  131.53    3.23   0
  -1  -1   7  148.38    3.05   0
   1  -1  -7  149.01    3.25   0
  -1   1  -7  238.54    3.39   0
   1   1   7  259.26    3.33   0
   1  -1   7  256.64    3.20   0
  -1  -1  -7  254.22    3.42   0
   3   1   7   24.91    2.64   0
   3  -1   7   29.06    2.84   0
  -3  -1  -7   34.32    2.64   0
  -3   1  -7   29.74    2.98   0
   5  -1   7    4.39    2.34   0
  -5  -1  -7    1.18    2.68   0
   5   1   7    3.16    2.60   0
  -5   1  -7    0.39    2.68   0
  -7   1  -7   47.68    2.95   0
   7   1   7   51.75    2.78   0
   7  -1   7   56.98    2.71   0
  -7  -1  -7   51.97    2.64   0
  -9   1  -7   76.40    2.85   0
   9  -1   7   76.50    3.03   0
   9   1   7   75.88    2.90   0
  -9  -1  -7   72.45    3.02   0
 -22  -2   7    6.47    2.79   0
 -22  -2   7    4.83    3.15   0
 -20  -2   7    6.76    3.21   0
 -20  -2   7    7.70    2.82   0
 -18  -2   7    4.15    2.53   0
 -18  -2   7    1.41    3.08   0
 -16  -2   7  132.06    3.66   0
 -16   2   7  134.80    6.83   0
 -16   2   7  137.81    6.81   0
  14   2  -7  524.32    4.30   0
  14  -2  -7  512.83    6.49   0
 -14   2   7  510.91    6.87   0
 -14  -2   7  472.06    4.34   0
 -12   2   7  131.98    4.29   0
 -12  -2   7  126.20    3.24   0
  12  -2  -7  137.78    3.54   0
  12   2  -7  138.49    2.54   0
  10  -2  -7  392.00    4.45   0
  10   2  -7  371.44    3.95   0
 -10  -2   7  377.28    3.54   0
 -10   2   7  383.92    5.04   0
  -8  -2   7 1530.32    6.53   0
  -8   2   7 1519.31    7.44   0
   8   2  -7 1420.24    6.29   0
   8  -2  -7 1547.56    7.18   0
  -6  -2   7 1185.62    5.44   0
  -6   2   7 1183.89    6.22   0
   6   2  -7 1074.08    5.73   0
   6  -2  -7 1201.17    5.79   0
  -4   2   7 2091.84    7.40   0
   4   2  -7 2077.65    6.78   0
   4  -2  -7 2088.31    7.00   0
  -4  -2   7 2060.04    6.73   0
   2   2  -7 2867.41    7.89   0
  -2   2   7 2904.71    8.05   0
   2  -2  -7 2934.82    8.13   0
  -2  -2   7 3078.47    8.07   0
   0   2  -7 2206.39    6.98   0
   0   2   7 2081.02    6.57   0
   0  -2  -7 2265.12    6.93   0
   0  -2   7 2291.36    6.99   0
  -2   2  -7 1003.70    4.81   0
   2   2   7 1039.67    4.89   0
   2  -2   7 1074.36    5.21   0
  -2  -2  -7  996.14    4.95   0
   4   2   7  317.57    3.43   0
   4  -2   7  327.56    3.62   0
  -4   2  -7  301.77    3.70   0
  -4  -2  -7  311.03    3.50   0
  -6   2  -7  566.91    4.55   0
   6   2   7  571.55    4.09   0
   6  -2   7  605.85    4.54   0
  -6  -2  -7  547.34    4.11   0
   8   2   7  542.61    3.81   0
  -8   2  -7  508.85    4.45   0
   8  -2   7  521.06    4.33   0
  -8  -2  -7  500.02    4.30   0
  10   2   7   92.18    3.20   0
 -10   2  -7   97.63    3.31   0
  10  -2   7   92.53    3.27   0
 -10  -2  -7   96.26    3.27   0
 -23  -3   7   -2.28    2.92   0
 -23  -3   7    3.81    2.93   0
 -21  -3   7   -0.87    2.93   0
 -21  -3   7    3.17    2.69   0
 -19  -3   7   11.33    2.55   0
 -19  -3   7    9.58    3.17   0
 -17  -3   7    8.28    2.87   0
 -17  -3   7    8.78    2.53   0
 -15  -3   7  269.29    3.75   0
  15   3  -7  287.35    3.58   0
  13  -3  -7    3.15    3.43   0
 -13   3   7    3.12    3.82   0
  13   3  -7    5.00    2.57   0
 -13  -3   7    1.30    1.91   0
  11  -3  -7   11.70    3.18   0
 -11   3   7   11.30    2.95   0
 -11  -3   7   12.71    2.81   0
  11   3  -7   10.88    2.66   0
   9   3  -7    4.14    2.86   0
  -9   3   7    0.44    3.54   0
  -9  -3   7    4.64    2.96   0
   9  -3  -7    4.39    2.69   0
  -7  -3   7   64.62    3.22   0
  -7   3   7   67.70    3.36   0
   7  -3  -7   66.29    3.15   0
   7   3  -7   66.71    3.18   0
  -5  -3   7   60.81    3.06   0
  -5   3   7   55.93    3.11   0
   5  -3  -7   64.06    3.06   0
   5   3  -7   61.23    2.34   0
  -3  -3   7   53.05    2.75   0
   3   3  -7   57.31    2.69   0
   3  -3  -7   56.13    3.03   0
  -3   3   7   54.95    2.99   0
   1   3  -7   54.00    2.90   0
   1  -3  -7   51.64    2.84   0
  -1   3   7   51.59    2.11   0
  -1  -3   7   56.46    2.77   0
   1   3   7    7.24    2.70   0
  -1  -3  -7   24.25    2.73   0
   1  -3   7    6.93    2.67   0
  -1   3  -7    1.67    1.94   0
   3   3   7  301.71    3.49   0
  -3   3  -7  285.56    3.64   0
   3  -3   7  317.16    3.50   0
  -3  -3  -7  301.27    3.63   0
   5   3   7   -2.03    1.92   0
   5  -3   7    0.36    2.72   0
  -5  -3  -7   -0.85    2.50   0
  -5   3  -7    2.16    2.52   0
   7   3   7   47.80    2.14   0
  -7   3  -7   51.61    3.00   0
   7  -3   7   56.27    2.89   0
  -7  -3  -7   48.30    2.86   0
   9   3   7   29.36    2.70   0
   9  -3   7   28.41    2.84   0
  -9   3  -7   32.49    2.95   0
  -9  -3  -7   31.56    2.95   0
 -22  -4   7    2.46    2.93   0
 -22  -4   7    4.41    2.48   0
 -20  -4   7    9.92    2.65   0
 -20  -4   7    4.67    2.71   0
 -18  -4   7   52.10    2.73   0
 -18  -4   7   50.92    2.36   0
 -16  -4   7  260.39    3.64   0
 -14  -4   7  212.52    3.37   0
  14   4  -7  231.61    3.33   0
  12  -4  -7  263.40    5.09   0
 -12   4   7  255.68    5.10   0
  12   4  -7  268.42    3.39   0
 -12  -4   7  254.00    3.44   0
 -10  -4   7  866.39    4.28   0
  10  -4  -7  909.07    6.52   0
 -10   4   7  862.41    6.40   0
  10   4  -7  923.72    4.73   0
  -8   4   7 2791.82    9.31   0
   8   4  -7 2936.62    7.75   0
  -8  -4   7 2448.53    7.28   0
   8  -4  -7 2869.78    9.27   0
   6   4  -7 2899.90    7.47   0
  -6   4   7 2895.81    8.39   0
  -6  -4   7 2913.40    7.47   0
   6  -4  -7 2906.92    8.55   0
  -4  -4   7  129.75    2.82   0
  -4   4   7  126.94    3.24   0
   4  -4  -7  126.77    3.11   0
   4   4  -7  132.30    2.91   0
  -2  -4   7   40.01    1.95   0
  -2   4   7   37.84    2.11   0
   2  -4  -7   37.44    2.90   0
   2   4  -7   33.44    2.70   0
   0   4   7  487.98    3.87   0
   0  -4  -7  457.85    3.93   0
   0   4  -7  466.96    4.01   0
   0  -4   7  480.82    3.82   0
   2   4   7  885.94    4.66   0
  -2   4  -7  865.31    4.98   0
  -2  -4  -7  886.83    4.71   0
   2  -4   7  874.15    4.85   0
   4   4   7  586.10    3.63   0
  -4  -4  -7  566.72    4.09   0
   4  -4   7  605.22    4.40   0
  -4   4  -7  586.50    4.44   0
   6   4   7   28.18    2.76   0
  -6   4  -7   28.35    2.84   0
   6  -4   7   24.91    2.74   0
  -6  -4  -7   24.67    2.65   0
   8   4   7   15.85    2.02   0
   8  -4   7   15.00    2.76   0
  -8   4  -7   15.48    2.83   0
  -8  -4  -7   18.17    2.01   0
 -21  -5   7  125.73    3.13   0
 -21  -5   7  140.66    3.34   0
 -19  -5   7  508.45    4.37   0
 -19  -5   7  485.83    4.06   0
 -17  -5   7 1331.57    5.49   0
 -17  -5   7 1370.31    5.77   0
 -15  -5   7  277.52    3.55   0
 -13  -5   7   19.27    2.64   0
  13  -5  -7   19.86    4.50   0
  13   5  -7   23.61    2.46   0
  13  -5  -7   23.15    4.44   0
 -11   5   7   26.76    3.49   0
  11   5  -7   22.40    1.92   0
  11  -5  -7   21.34    3.13   0
 -11  -5   7   25.53    1.97   0
  -9   5   7  847.97    5.72   0
   9  -5  -7  897.35    5.79   0
  -9  -5   7  802.57    4.42   0
   9   5  -7  906.90    4.23   0
   7   5  -7 1893.36    5.90   0
   7  -5  -7 1801.20    7.03   0
  -7  -5   7 1822.24    5.77   0
  -7   5   7 1776.04    6.77   0
  -5   5   7   12.13    2.79   0
   5   5  -7    5.68    2.56   0
  -5  -5   7    9.18    2.53   0
   5  -5  -7   11.61    2.73   0
   3   5  -7    2.69    2.63   0
  -3  -5   7    1.52    2.56   0
   3  -5  -7    0.74    2.14   0
  -3   5   7    0.81    2.80   0
  -1   5   7    2.49    2.48   0
  -1  -5   7    3.12    2.50   0
   1  -5  -7    1.25    1.90   0
   1   5  -7    4.00    2.73   0
  -1  -5  -7   -1.69    2.61   0
   1   5   7    0.35    2.54   0
  -1   5  -7   -0.54    2.68   0
   1  -5   7    2.05    2.41   0
   3   5   7   -1.43    2.34   0
  -3  -5  -7   -0.83    2.39   0
  -3   5  -7    0.08    2.66   0
   3  -5   7    3.98    2.54   0
   5   5   7   39.44    1.95   0
   5  -5   7   36.10    2.74   0
  -5  -5  -7   38.67    2.72   0
  -5   5  -7   36.60    3.07   0
   7  -5   7    2.45    2.70   0
  -7  -5  -7    7.19    2.58   0
   7   5   7    5.08    2.74   0
  -7   5  -7    5.40    3.03   0
 -20  -6   7    6.31    2.58   0
 -20  -6   7    1.83    2.90   0
 -18  -6   7   24.19    2.98   0
 -18  -6   7   20.98    2.74   0
 -16  -6   7    2.26    2.01   0
 -16  -6   7    1.83    2.38   0
 -14  -6   7    1.28    2.46   0
  14   6  -7    5.03    2.49   0
  12   6  -7   -2.16    2.44   0
  12  -6  -7    4.72    3.58   0
  12  -6  -7    6.37    3.30   0
 -12  -6   7    2.66    1.77   0
  10   6  -7  174.74    3.13   0
  10  -6  -7  172.13    3.83   0
 -10  -6   7  171.26    2.99   0
  -8   6   7  325.25    3.96   0
   8  -6  -7  355.02    4.05   0
  -8  -6   7  351.12    3.51   0
   8   6  -7  345.97    2.96   0
  -6   6   7   60.00    2.18   0
   6  -6  -7   55.65    2.20   0
  -6  -6   7   78.15    2.16   0
   6   6  -7   62.37    2.15   0
  -4   6   7   -2.08    2.03   0
  -4  -6   7    5.09    2.58   0
   4   6  -7    2.80    2.64   0
   4  -6  -7    1.95    2.05   0
  -2  -6   7   68.28    2.82   0
   2   6  -7   65.12    2.93   0
   2  -6  -7   65.30    2.24   0
  -2   6   7   65.05    2.16   0
   0  -6   7    1.67    2.45   0
   0   6   7    0.24    2.61   0
   0  -6  -7   -2.06    2.69   0
   0   6  -7    1.37    2.55   0
  -2   6  -7    9.64    2.82   0
  -2  -6  -7   10.30    2.68   0
   2   6   7   14.72    2.55   0
   2  -6   7   11.97    2.38   0
   4   6   7    3.71    2.39   0
  -4  -6  -7    9.36    1.88   0
   4  -6   7    4.86    2.61   0
  -4   6  -7    3.76    2.64   0
   6   6   7   28.35    2.54   0
  -6  -6  -7   23.27    2.83   0
   6  -6   7   27.88    2.78   0
  -6   6  -7   26.66    3.02   0
 -19  -7   7  249.18    3.47   0
 -19  -7   7  248.26    3.71   0
 -17  -7   7  208.40    2.66   0
 -17  -7   7  225.31    3.49   0
 -15  -7   7  177.15    2.41   0
 -15  -7   7  184.30    3.17   0
  13   7  -7  163.48    2.84   0
  13  -7  -7  152.17    4.59   0
 -13  -7   7  157.54    2.39   0
  13  -7  -7  160.77    4.72   0
  11   7  -7  614.29    3.45   0
  11  -7  -7  606.41    5.19   0
  11  -7  -7  620.28    5.68   0
 -11  -7   7  589.72    3.78   0
   9  -7  -7  554.33    4.60   0
   9   7  -7  564.23    3.42   0
  -9  -7   7  545.55    3.45   0
  -7   7   7  100.97    3.00   0
   7  -7  -7  104.11    2.99   0
   7   7  -7  103.24    2.85   0
  -7  -7   7  107.96    2.87   0
  -5   7   7  113.82    3.02   0
  -5  -7   7  125.46    2.90   0
   5  -7  -7  125.71    3.31   0
   5   7  -7  126.51    2.97   0
  -3   7   7   48.67    2.58   0
  -3  -7   7   50.52    2.74   0
   3  -7  -7   54.92    2.88   0
   3   7  -7   48.53    2.83   0
  -1   7   7   19.30    1.97   0
  -1  -7   7   22.87    2.57   0
   1   7  -7   21.22    1.98   0
   1  -7  -7   23.22    2.01   0
  -1   7  -7   23.67    2.98   0
  -1  -7  -7   26.95    2.58   0
   1   7   7   22.88    2.64   0
   1  -7   7   27.22    2.81   0
   3   7   7    9.00    2.58   0
  -3   7  -7   18.19    3.08   0
  -3  -7  -7   13.98    2.05   0
   3  -7   7   17.34    2.71   0
  -5   7  -7    4.49    2.89   0
  -5  -7  -7   -0.51    2.71   0
   5  -7   7    4.25    2.60   0
   5   7   7    3.49    2.70   0
 -18  -8   7   12.54    2.16   0
 -18  -8   7   12.77    1.94   0
 -16  -8   7    6.02    2.73   0
 -16  -8   7    5.27    2.44   0
 -14  -8   7    3.74    2.59   0
  14  -8  -7    4.11    4.60   0
  14  -8  -7    4.24    4.41   0
 -12  -8   7   96.28    2.81   0
  12   8  -7  105.80    2.25   0
  12  -8  -7  103.40    3.73   0
  12  -8  -7  103.81    3.66   0
  10  -8  -7   56.29    3.37   0
  10   8  -7   60.95    2.66   0
 -10  -8   7   52.08    2.59   0
  10  -8  -7   58.07    2.88   0
   8  -8  -7  240.38    3.52   0
   8  -8  -7  234.42    3.54   0
  -8  -8   7  232.65    3.19   0
   8   8  -7  227.75    3.24   0
   6   8  -7 1218.67    5.22   0
   6  -8  -7 1215.00    5.82   0
  -6  -8   7 1232.46    5.09   0
   4   8  -7  845.60    4.64   0
  -4  -8   7  849.72    4.08   0
   4  -8  -7  838.35    5.01   0
  -2   8   7  691.04    4.43   0
  -2  -8   7  692.26    4.39   0
   2  -8  -7  702.92    4.46   0
   2   8  -7  682.22    4.48   0
   0   8   7  322.71    3.54   0
   0  -8   7  329.35    3.63   0
   0  -8  -7  322.00    3.67   0
   0   8  -7  329.46    3.82   0
   2   8   7  454.38    3.25   0
  -2  -8  -7  446.85    3.74   0
  -2   8  -7  453.44    4.29   0
   2  -8   7  454.55    3.97   0
  -4  -8  -7  403.99    3.31   0
  -4   8  -7  438.82    4.80   0
   4  -8   7  433.82    4.26   0
 -17  -9   7    4.06    2.81   0
 -17  -9   7    3.59    2.20   0
 -15  -9   7    9.89    2.45   0
 -15  -9   7    6.62    2.74   0
 -13  -9   7   13.66    1.89   0
  13  -9  -7   14.10    3.49   0
  13  -9  -7   12.92    3.11   0
  11   9  -7  148.75    2.97   0
  11  -9  -7  147.71    3.96   0
 -11  -9   7  145.08    2.99   0
  11  -9  -7  155.18    3.72   0
   9  -9  -7  252.25    3.74   0
   9  -9  -7  251.45    3.58   0
  -9  -9   7  238.81    3.19   0
   9   9  -7  237.99    3.15   0
   7   9  -7   94.06    2.90   0
   7  -9  -7   92.42    3.12   0
   7  -9  -7   91.93    3.01   0
  -7  -9   7   98.50    2.83   0
   5  -9  -7   -3.03    2.70   0
   5  -9  -7   -1.58    2.87   0
  -5  -9   7    2.46    2.61   0
   5   9  -7    3.34    2.67   0
  -3  -9   7    2.33    1.84   0
   3   9  -7    7.86    2.61   0
   3  -9  -7    1.90    2.73   0
   3  -9  -7   -0.39    2.84   0
   1  -9  -7  138.44    2.58   0
  -1  -9   7  145.13    3.05   0
   1   9  -7  135.65    3.23   0
   1  -9  -7  139.69    3.35   0
  -1   9  -7   40.57    3.08   0
  -1  -9  -7   56.00    2.20   0
  -1  -9  -7   42.89    3.04   0
   1  -9   7   45.55    2.88   0
  -3   9  -7   -0.41    2.83   0
  -3  -9  -7    3.17    2.96   0
  -3  -9  -7    5.48    2.97   0
   3  -9   7    1.46    2.59   0
 -14 -10   7   28.15    2.19   0
  14 -10  -7   10.39    3.54   0
  14 -10  -7   10.90    3.45   0
 -14 -10   7   27.90    2.64   0
 -12 -10   7  129.43    2.38   0
  12 -10  -7  137.74    4.08   0
  12 -10  -7  134.60    3.91   0
 -12 -10   7  133.56    3.08   0
  10 -10  -7  177.36    3.45   0
 -10 -10   7  173.45    3.15   0
  10 -10  -7  168.78    3.36   0
   8  10  -7   16.51    2.71   0
   8 -10  -7   17.41    2.76   0
   8 -10  -7   17.23    2.84   0
  -8 -10   7   16.21    2.50   0
   6 -10  -7    4.56    2.44   0
   6  10  -7   -1.36    2.70   0
   6 -10  -7    2.18    2.79   0
  -6 -10   7   -1.97    2.63   0
   4  10  -7  285.84    3.62   0
   4 -10  -7  301.90    3.69   0
  -4 -10   7  285.39    3.53   0
   4 -10  -7  308.05    3.74   0
  -2 -10   7  255.43    3.38   0
   2 -10  -7  268.50    3.74   0
   2 -10  -7  255.90    3.56   0
   2  10  -7  260.19    3.39   0
   0 -10  -7   81.79    2.42   0
   0 -10   7   81.45    2.97   0
   0 -10  -7   78.27    2.46   0
   0  10  -7   83.07    2.91   0
 -11 -11   7  219.96    3.58   0
  11 -11  -7  239.31    4.43   0
  11 -11  -7  266.19    4.28   0
 -11 -11   7  248.74    3.55   0
   9 -11  -7   80.62    3.44   0
  -9 -11   7   73.37    2.93   0
   9 -11  -7   80.08    3.09   0
   7 -11  -7    4.44    3.01   0
   7 -11  -7    2.85    2.79   0
   7  11  -7    4.04    2.74   0
  -7 -11   7    2.18    2.61   0
   5  11  -7    0.16    2.93   0
   5 -11  -7   -2.57    3.02   0
  -5 -11   7   -2.22    2.50   0
   5 -11  -7   -0.34    2.57   0
   3  11  -7   29.59    2.83   0
  -3 -11   7   22.70    2.17   0
   3 -11  -7   29.15    3.18   0
   3 -11  -7   21.09    2.97   0
 -24   0   8  397.38    6.09   0
 -24   0   8  392.61    6.09   0
 -22   0   8  556.43    5.91   0
 -22   0   8  566.44    6.10   0
 -20   0   8  332.60    4.67   0
 -20   0   8  341.26    4.97   0
 -18   0   8  215.14    4.18   0
 -18   0   8  224.99    4.43   0
 -16   0   8 2609.00    9.70   0
  16   0  -8 2651.02    9.39   0
 -14   0   8 4806.57   12.06   0
  14   0  -8 5314.39   12.50   0
 -12   0   8 3853.28   10.33   0
  12   0  -8 4120.05   10.70   0
 -10   0   8  265.86    3.28   0
  10   0  -8  282.52    3.87   0
   8   0  -8   61.57    2.41   0
  -8   0   8   68.34    3.30   0
   6   0  -8 1885.53    6.54   0
  -6   0   8 1965.64    7.04   0
   4   0  -8  700.03    4.62   0
  -4   0   8  716.60    4.17   0
  -2   0   8  743.99    3.99   0
   2   0  -8  747.99    4.43   0
   0   0   8    8.66    2.61   0
   0   0  -8   10.13    2.80   0
   2   0   8  395.11    3.64   0
  -2   0  -8  384.87    3.78   0
   4   0   8    9.00    2.44   0
  -4   0  -8    3.68    2.76   0
   6   0   8   27.40    2.75   0
  -6   0  -8   26.78    2.80   0
   8   0   8   13.63    2.72   0
  -8   0  -8   11.85    2.79   0
 -23   1   8   19.90    6.20   0
 -23  -1   8   22.21    2.97   0
 -23  -1   8   25.21    3.45   0
 -23   1   8   20.00    6.06   0
 -21   1   8   28.63    4.13   0
 -21  -1   8   27.74    2.89   0
 -21   1   8   29.36    4.02   0
 -21  -1   8   30.71    3.02   0
 -19  -1   8  156.55    3.35   0
 -19   1   8  165.26    4.73   0
 -19   1   8  154.28    4.40   0
 -19  -1   8  157.65    3.53   0
 -17  -1   8  148.56    3.48   0
 -17   1   8  146.44    4.53   0
  17   1  -8  155.29    3.30   0
  15  -1  -8  732.82    6.12   0
 -15   1   8  673.18    5.79   0
  15   1  -8  712.67    4.95   0
 -15  -1   8  685.54    5.03   0
  13  -1  -8  418.46    4.58   0
 -13  -1   8  412.29    4.10   0
  13   1  -8  419.44    4.01   0
 -13   1   8  400.47    5.08   0
 -11  -1   8  790.51    5.08   0
  11  -1  -8  809.46    5.37   0
 -11   1   8  789.69    5.45   0
  11   1  -8  815.45    5.06   0
  -9  -1   8  113.95    3.37   0
   9  -1  -8  111.78    2.64   0
   9   1  -8  113.07    2.57   0
  -9   1   8  113.04    3.34   0
   7  -1  -8  172.79    3.55   0
   7   1  -8  183.89    3.52   0
  -7   1   8  177.95    3.61   0
  -7  -1   8  169.86    3.59   0
   5   1  -8  237.37    2.99   0
  -5   1   8  255.28    3.63   0
  -5  -1   8  241.80    3.60   0
   5  -1  -8  233.25    3.68   0
   3   1  -8  496.10    4.00   0
  -3   1   8  490.05    3.56   0
  -3  -1   8  492.74    3.44   0
   3  -1  -8  484.51    3.62   0
   1   1  -8  496.99    3.97   0
  -1   1   8  499.30    4.00   0
  -1  -1   8  522.89    3.97   0
   1  -1  -8  526.89    4.13   0
  -1   1  -8    2.66    2.90   0
   1   1   8    4.34    2.48   0
   1  -1   8    7.76    1.89   0
  -1  -1  -8    3.95    1.98   0
  -3   1  -8    4.24    1.92   0
   3   1   8    6.64    2.34   0
   3  -1   8    5.25    2.45   0
  -3  -1  -8    7.32    2.46   0
  -5   1  -8  220.35    3.36   0
   5   1   8  242.76    2.75   0
   5  -1   8  221.59    2.83   0
  -5  -1  -8  214.45    2.73   0
  -7   1  -8  296.93    3.69   0
   7   1   8  307.32    3.57   0
   7  -1   8  299.14    3.50   0
  -7  -1  -8  287.42    3.73   0
 -24  -2   8   17.60    3.04   0
 -24  -2   8   22.88    3.24   0
 -22  -2   8   72.74    3.01   0
 -22  -2   8   79.10    3.56   0
 -20  -2   8   53.02    2.83   0
 -20  -2   8   52.40    3.06   0
 -18   2   8  150.53    6.69   0
 -18   2   8  161.90    6.69   0
 -18  -2   8  153.55    3.40   0
  16   2  -8   79.08    2.85   0
 -16  -2   8   71.34    3.14   0
 -16   2   8   75.89    4.49   0
  16  -2  -8   79.38    3.83   0
  14   2  -8  457.67    3.92   0
  14  -2  -8  459.99    5.47   0
 -14  -2   8  429.12    4.03   0
 -14   2   8  436.40    5.52   0
  12   2  -8  246.69    3.37   0
  12  -2  -8  242.91    3.89   0
 -12  -2   8  231.28    3.42   0
 -12   2   8  243.27    4.10   0
  10   2  -8    7.12    2.60   0
 -10  -2   8    7.77    2.77   0
  10  -2  -8    6.78    2.65   0
 -10   2   8    7.28    2.86   0
  -8  -2   8  216.47    2.91   0
  -8   2   8  211.14    3.67   0
   8   2  -8  218.30    3.58   0
   8  -2  -8  221.21    3.65   0
  -6  -2   8  202.26    2.80   0
   6   2  -8  201.40    3.47   0
  -6   2   8  211.58    3.50   0
   6  -2  -8  205.52    3.37   0
   4   2  -8 1922.26    6.18   0
  -4   2   8 1930.86    6.32   0
   4  -2  -8 1916.50    6.30   0
  -4  -2   8 1920.26    6.14   0
   2   2  -8  283.74    3.46   0
  -2   2   8  291.66    3.33   0
   2  -2  -8  299.46    3.44   0
  -2  -2   8  286.51    3.33   0
   0   2  -8   20.62    2.86   0
   0   2   8   26.82    2.58   0
   0  -2   8   22.94    2.00   0
   0  -2  -8   23.34    2.07   0
   2  -2   8   31.20    2.69   0
  -2   2  -8   33.81    2.90   0
   2   2   8   29.29    1.93   0
  -2  -2  -8   27.34    2.52   0
  -4   2  -8   13.59    2.58   0
   4   2   8   19.80    2.68   0
   4  -2   8   20.40    2.56   0
  -4  -2  -8   18.55    2.04   0
  -6   2  -8    6.52    2.79   0
   6   2   8    9.08    2.78   0
   6  -2   8    5.87    2.66   0
  -6  -2  -8   -3.78    2.80   0
   8   2   8   38.23    2.96   0
  -8   2  -8   36.70    3.03   0
   8  -2   8   34.73    3.15   0
  -8  -2  -8   31.85    2.78   0
 -23  -3   8    3.28    2.75   0
 -23  -3   8    1.19    2.83   0
 -21  -3   8  114.76    3.10   0
 -21  -3   8  108.96    3.29   0
 -19  -3   8   25.39    2.95   0
 -19  -3   8   20.73    3.07   0
 -17  -3   8    3.01    2.82   0
  17   3  -8    6.23    2.57   0
 -15   3   8    1.26    4.23   0
 -15  -3   8    0.98    2.86   0
  15   3  -8    2.29    2.66   0
  15  -3  -8    1.96    3.87   0
 -13   3   8   28.84    3.66   0
  13  -3  -8   30.45    3.30   0
 -13  -3   8   31.12    1.97   0
  13   3  -8   33.05    2.58   0
  11  -3  -8   24.58    2.82   0
  11   3  -8   48.60    1.98   0
 -11   3   8   22.27    3.11   0
 -11  -3   8   24.57    2.73   0
   9   3  -8 1423.95    5.76   0
  -9  -3   8 1432.07    5.88   0
  -9   3   8 1452.26    6.95   0
   9  -3  -8 1481.44    6.66   0
  -7  -3   8  808.92    4.74   0
  -7   3   8  835.75    5.18   0
   7  -3  -8  816.02    5.01   0
   7   3  -8  801.95    4.31   0
  -5  -3   8  207.47    3.14   0
  -5   3   8  223.97    3.38   0
   5   3  -8  221.06    2.64   0
   5  -3  -8  226.80    3.33   0
  -3   3   8  362.66    3.10   0
   3   3  -8  373.60    3.66   0
   3  -3  -8  375.68    3.25   0
  -3  -3   8  386.05    3.57   0
  -1   3   8 1724.60    5.96   0
   1   3  -8 1747.16    6.25   0
   1  -3  -8 1736.30    6.14   0
  -1  -3   8 1716.37    5.75   0
  -1   3  -8 2018.90    6.79   0
   1  -3   8 2204.11    7.00   0
  -1  -3  -8 2047.43    6.44   0
   1   3   8 2177.42    6.59   0
  -3   3  -8  977.66    5.11   0
   3  -3   8 1042.93    5.16   0
   3   3   8 1016.20    4.45   0
  -3  -3  -8 1020.32    4.96   0
   5   3   8  520.41    3.65   0
  -5   3  -8  520.35    4.33   0
   5  -3   8  522.64    4.30   0
  -5  -3  -8  501.67    4.17   0
   7   3   8  221.59    2.88   0
  -7   3  -8  238.62    3.92   0
   7  -3   8  226.66    3.73   0
  -7  -3  -8  223.35    3.27   0
 -22  -4   8   44.87    3.18   0
 -22  -4   8   46.79    2.86   0
 -20  -4   8   91.62    2.97   0
 -20  -4   8   84.66    2.74   0
 -18  -4   8  434.46    3.92   0
 -18  -4   8  429.74    3.65   0
  16   4  -8  205.04    3.27   0
 -16  -4   8  191.63    3.40   0
 -14   4   8   36.86    4.16   0
  14  -4  -8   38.45    3.82   0
  14   4  -8   36.15    2.73   0
 -14  -4   8   34.06    2.85   0
  12  -4  -8  105.68    3.62   0
 -12   4   8  113.19    3.56   0
 -12  -4   8  113.85    3.03   0
  12   4  -8  109.04    2.97   0
 -10   4   8  644.64    5.69   0
  10   4  -8  698.30    4.26   0
 -10  -4   8  665.10    4.19   0
  10  -4  -8  667.92    5.07   0
   8   4  -8 2330.69    6.82   0
  -8   4   8 2092.98    7.66   0
  -8  -4   8 2247.64    6.72   0
   8  -4  -8 2263.21    7.61   0
  -6  -4   8  746.05    3.90   0
  -6   4   8  731.92    4.72   0
   6  -4  -8  750.03    4.74   0
   6   4  -8  796.33    4.49   0
  -4  -4   8  324.90    3.04   0
  -4   4   8  334.92    3.72   0
   4  -4  -8  331.74    3.22   0
   4   4  -8  312.18    3.42   0
  -2   4   8  276.85    2.87   0
   2  -4  -8  291.45    3.49   0
   2   4  -8  281.41    3.46   0
  -2  -4   8  286.53    3.42   0
   0   4   8  265.30    2.89   0
   0   4  -8  266.58    3.42   0
   0  -4  -8  265.90    3.48   0
   0  -4   8  271.84    3.42   0
   2   4   8   92.72    2.79   0
  -2   4  -8   87.14    3.01   0
   2  -4   8   91.23    2.26   0
  -2  -4  -8   90.62    2.92   0
   4   4   8   -0.69    2.67   0
  -4   4  -8    1.07    2.51   0
   4  -4   8    2.77    2.61   0
  -4  -4  -8    5.19    2.67   0
   6   4   8   11.60    2.56   0
   6  -4   8   17.07    2.75   0
  -6   4  -8   18.33    3.07   0
  -6  -4  -8   19.49    2.03   0
 -21  -5   8    7.76    2.68   0
 -21  -5   8    6.96    2.91   0
 -19  -5   8    7.73    2.79   0
 -19  -5   8    6.47    2.51   0
 -17  -5   8   -0.15    1.91   0
  15   5  -8    3.11    1.79   0
 -15  -5   8    4.83    2.62   0
  13  -5  -8   34.77    3.44   0
 -13   5   8   32.78    3.63   0
  13   5  -8   41.75    2.45   0
 -13  -5   8   34.68    2.65   0
 -11   5   8   25.51    3.52   0
 -11  -5   8   13.34    2.68   0
  11  -5  -8   19.93    2.73   0
  11   5  -8   20.17    2.57   0
  -9   5   8  153.79    3.52   0
   9   5  -8  166.80    2.48   0
  -9  -5   8  164.89    3.08   0
   9  -5  -8  158.85    3.67   0
  -7   5   8  747.88    4.80   0
   7   5  -8  745.69    4.48   0
  -7  -5   8  783.06    3.99   0
   7  -5  -8  769.25    4.77   0
  -5   5   8   62.23    2.87   0
  -5  -5   8   61.92    2.74   0
   5   5  -8   55.86    2.76   0
   5  -5  -8   57.65    3.01   0
  -3  -5   8    8.35    1.94   0
  -3   5   8   13.49    2.50   0
   3  -5  -8    6.15    2.01   0
   3   5  -8   10.45    2.69   0
  -1   5   8   13.16    1.87   0
   1  -5  -8   16.78    1.93   0
   1   5  -8   14.95    2.75   0
  -1  -5   8   14.66    2.60   0
   1   5   8  219.49    3.20   0
  -1  -5  -8  212.09    3.22   0
  -1   5  -8  228.96    3.34   0
   1  -5   8  239.73    3.23   0
   3   5   8  312.01    3.40   0
  -3  -5  -8  319.45    3.39   0
  -3   5  -8  316.58    3.82   0
   3  -5   8  336.36    3.70   0
   5   5   8   -4.73    2.63   0
   5  -5   8    1.06    2.85   0
  -5  -5  -8    0.42    2.49   0
  -5   5  -8   -2.61    2.76   0
   7   5   8    3.20    1.99   0
   7  -5   8   -1.36    2.68   0
  -7  -5  -8   -0.23    1.97   0
  -7   5  -8    1.36    2.81   0
 -20  -6   8  790.65    4.42   0
 -20  -6   8  727.66    4.70   0
 -18  -6   8  955.71    4.85   0
 -18  -6   8 1033.56    5.25   0
 -16  -6   8  478.56    3.97   0
  16   6  -8  498.19    3.37   0
  14  -6  -8  115.11    4.36   0
  14   6  -8  124.09    2.74   0
  14  -6  -8  117.14    4.55   0
 -14  -6   8  117.03    2.82   0
 -12   6   8  303.94    4.27   0
  12   6  -8  317.43    2.77   0
  12  -6  -8  316.44    4.68   0
 -12  -6   8  293.33    2.77   0
  10   6  -8 1538.29    5.62   0
 -10   6   8 1512.46    6.98   0
  10  -6  -8 1604.79    6.99   0
 -10  -6   8 1541.47    5.52   0
  -8   6   8  963.05    5.39   0
  -8  -6   8 1008.84    4.29   0
   8  -6  -8 1016.78    5.41   0
   8   6  -8 1021.47    4.78   0
  -6   6   8  239.41    3.66   0
  -6  -6   8  237.26    3.08   0
   6   6  -8  243.89    3.11   0
   6  -6  -8  243.99    3.05   0
  -4   6   8  217.04    2.71   0
   4   6  -8  230.59    3.25   0
  -4  -6   8  229.29    3.09   0
   4  -6  -8  226.37    2.79   0
   2   6  -8  164.03    2.50   0
  -2   6   8  154.37    3.06   0
   2  -6  -8  169.48    2.49   0
  -2  -6   8  174.57    3.10   0
   0   6   8  151.73    2.93   0
   0  -6  -8  144.13    2.92   0
   0  -6   8  152.03    2.82   0
   0   6  -8  145.57    2.47   0
   2   6   8   63.78    2.07   0
  -2  -6  -8   60.94    2.77   0
   2  -6   8   61.54    2.86   0
  -2   6  -8   59.55    2.93   0
   4   6   8    8.07    2.75   0
  -4  -6  -8   13.34    2.56   0
   4  -6   8   12.91    2.66   0
  -4   6  -8    9.56    3.05   0
   6  -6   8    8.40    2.70   0
  -6  -6  -8    7.35    2.93   0
  -6   6  -8   11.65    3.07   0
   6   6   8    2.23    2.90   0
 -19  -7   8   -2.37    2.71   0
 -19  -7   8    1.28    2.64   0
 -17  -7   8   28.77    2.71   0
 -17  -7   8   29.95    2.94   0
 -15  -7   8   -0.08    2.56   0
  15   7  -8    5.90    2.49   0
  13   7  -8   18.14    2.48   0
  13  -7  -8   22.94    3.25   0
  13  -7  -8   23.07    3.30   0
 -13  -7   8   23.54    2.55   0
  11  -7  -8  106.69    3.18   0
  11   7  -8  112.71    2.78   0
 -11  -7   8   99.94    2.19   0
  -9   7   8  481.03    4.38   0
   9   7  -8  518.76    3.75   0
   9  -7  -8  510.13    4.40   0
  -9  -7   8  494.83    3.76   0
  -7   7   8  465.65    4.06   0
  -7  -7   8  467.38    3.17   0
   7  -7  -8  483.46    4.11   0
   7   7  -8  483.39    3.81   0
  -5   7   8   53.71    2.82   0
  -5  -7   8   43.91    2.65   0
   5  -7  -8   48.08    2.93   0
   5   7  -8   55.17    2.75   0
  -3   7   8  354.78    3.74   0
  -3  -7   8  351.14    3.08   0
   3   7  -8  359.87    3.68   0
   3  -7  -8  364.81    3.76   0
  -1  -7   8  521.67    3.88   0
  -1   7   8  511.86    3.92   0
   1   7  -8  522.59    4.13   0
   1  -7  -8  516.14    3.86   0
   1   7   8  407.22    3.71   0
  -1   7  -8  417.73    4.07   0
  -1  -7  -8  395.28    3.70   0
   1  -7   8  415.02    3.95   0
  -3   7  -8  144.83    3.35   0
  -3  -7  -8  135.10    2.40   0
   3  -7   8  145.40    3.05   0
   3   7   8  128.13    2.94   0
   5   7   8    2.04    2.55   0
  -5   7  -8    2.66    2.86   0
  -5  -7  -8    5.33    2.88   0
   5  -7   8    0.54    2.86   0
 -18  -8   8    7.30    2.84   0
 -18  -8   8    6.57    2.47   0
 -16  -8   8    5.65    2.78   0
 -16  -8   8    3.11    1.86   0
  14   8  -8   12.28    2.52   0
  14  -8  -8    9.76    3.16   0
  14  -8  -8    8.81    3.34   0
 -14  -8   8   12.67    2.56   0
  12   8  -8   55.68    2.56   0
  12  -8  -8   54.35    3.18   0
  12  -8  -8   56.36    2.82   0
 -12  -8   8   56.91    2.66   0
  10  -8  -8   53.12    2.89   0
  10  -8  -8   50.78    2.91   0
 -10  -8   8   55.55    2.54   0
  10   8  -8   55.40    2.55   0
   8   8  -8   99.84    2.91   0
   8  -8  -8   96.89    3.12   0
  -8  -8   8   88.84    2.90   0
  -6   8   8  201.69    3.32   0
   6   8  -8  202.64    3.22   0
  -6  -8   8  185.85    3.07   0
   6  -8  -8  196.89    2.78   0
  -4   8   8   34.56    2.73   0
  -4  -8   8   32.44    2.59   0
   4  -8  -8   33.85    2.83   0
   4   8  -8   28.86    2.05   0
  -2   8   8   -2.79    2.07   0
  -2  -8   8    3.30    2.48   0
   2  -8  -8    0.34    2.91   0
   2   8  -8    0.55    2.45   0
   0  -8   8   18.70    2.76   0
   0   8   8   10.25    2.72   0
   0  -8  -8   16.06    2.86   0
   0   8  -8    9.81    2.84   0
   2   8   8   -0.69    1.93   0
  -2   8  -8   -0.16    2.82   0
  -2  -8  -8    1.59    2.78   0
   2  -8   8    0.77    2.38   0
 -17  -9   8    3.39    2.93   0
 -17  -9   8   -1.36    2.84   0
  15  -9  -8   77.35    5.16   0
  15  -9  -8   74.55    5.05   0
 -15  -9   8   92.00    2.96   0
  13   9  -8  203.20    3.07   0
  13  -9  -8  202.91    4.36   0
  13  -9  -8  206.23    4.20   0
 -13  -9   8  187.89    2.54   0
  11  -9  -8  165.21    3.40   0
  11  -9  -8  172.96    3.80   0
 -11  -9   8  167.82    2.52   0
  11   9  -8  162.68    2.95   0
   9   9  -8    1.20    2.55   0
   9  -9  -8    5.20    2.76   0
  -9  -9   8    2.58    2.35   0
   9  -9  -8    2.13    2.76   0
   7  -9  -8   32.77    2.76   0
  -7  -9   8   29.52    2.82   0
   7   9  -8   28.55    2.66   0
   7  -9  -8   28.89    2.84   0
   5   9  -8  471.74    3.82   0
  -5  -9   8  476.91    3.85   0
   5  -9  -8  445.42    3.88   0
   3   9  -8  453.00    3.48   0
  -3  -9   8  456.53    3.68   0
   3  -9  -8  447.69    3.60   0
   1   9  -8  252.70    3.55   0
  -1  -9   8  251.99    3.38   0
   1  -9  -8  269.18    3.70   0
  -1  -9  -8  154.04    3.44   0
  -1   9  -8  141.60    3.48   0
   1  -9   8  147.06    3.25   0
 -14 -10   8  214.53    3.14   0
  14 -10  -8  214.92    4.85   0
 -14 -10   8  209.74    3.30   0
  14 -10  -8  187.01    4.48   0
  12 -10  -8  395.14    4.62   0
  12 -10  -8  372.17    4.45   0
 -12 -10   8  379.29    3.66   0
  10  10  -8  239.31    3.43   0
  10 -10  -8  234.82    3.66   0
  10 -10  -8  240.89    3.81   0
 -10 -10   8  240.58    3.36   0
   8 -10  -8   -0.43    2.70   0
   8 -10  -8   -0.60    2.82   0
  -8 -10   8    1.35    2.68   0
   8  10  -8    2.50    2.68   0
   6  10  -8    2.49    2.53   0
  -6 -10   8    5.62    2.54   0
   6 -10  -8    4.05    2.59   0
   6 -10  -8    0.88    2.46   0
  -4 -10   8  133.40    3.12   0
   4 -10  -8  122.87    3.32   0
   4 -10  -8  140.52    3.44   0
   4  10  -8  136.05    3.27   0
  -2 -10   8  222.16    3.38   0
   2 -10  -8  223.17    3.52   0
   2  10  -8  232.61    2.97   0
   2 -10  -8  228.56    3.02   0
   9  11  -8    8.39    2.11   0
   9 -11  -8   10.06    2.95   0
   9 -11  -8   11.19    2.92   0
  -9 -11   8    6.44    2.70   0
   7  11  -8   -0.74    2.62   0
   7 -11  -8   -0.91    2.93   0
  -7 -11   8    4.13    2.79   0
   7 -11  -8    4.58    2.79   0
   5 -11  -8   25.17    2.88   0
   5  11  -8   21.95    2.97   0
 -23   1   9  162.28    6.20   0
 -23  -1   9  171.66    4.06   0
 -23   1   9  165.77    6.01   0
 -23  -1   9  178.46    4.16   0
 -21   1   9  156.82    4.52   0
 -21  -1   9  150.26    3.34   0
 -21   1   9  161.03    4.73   0
 -21  -1   9  162.94    3.63   0
 -19   1   9  130.47    3.95   0
 -19  -1   9  133.40    3.85   0
 -19   1   9  129.08    3.82   0
 -17   1   9  444.55    5.43   0
 -17  -1   9  436.92    4.35   0
  17  -1  -9  468.70    5.19   0
  17   1  -9  468.98    4.27   0
  15  -1  -9 2002.26    8.26   0
 -15  -1   9 1872.03    7.17   0
  15   1  -9 1978.88    7.22   0
 -15   1   9 1905.95    8.24   0
 -13  -1   9 1744.04    6.34   0
  13   1  -9 1746.00    6.61   0
  13  -1  -9 1920.22    7.67   0
 -13   1   9 1795.64    7.59   0
 -11  -1   9  114.68    3.15   0
  11   1  -9  107.05    3.00   0
 -11   1   9  114.37    3.20   0
  11  -1  -9  116.87    3.11   0
  -9  -1   9   75.67    2.94   0
   9  -1  -9   77.77    2.31   0
   9   1  -9   80.67    2.92   0
  -9   1   9   79.05    3.02   0
   7  -1  -9 1775.60    6.36   0
   7   1  -9 1788.73    6.32   0
  -7   1   9 1815.77    6.43   0
  -7  -1   9 1812.60    6.35   0
   5   1  -9 3481.08    8.07   0
  -5   1   9 3715.66    8.55   0
  -5  -1   9 3470.07    8.30   0
   5  -1  -9 3580.32    8.54   0
   3   1  -9 1739.22    6.09   0
  -3   1   9 1816.16    6.09   0
  -3  -1   9 1797.95    6.14   0
   3  -1  -9 1745.49    5.95   0
   1   1  -9  152.86    3.15   0
  -1   1   9  144.67    2.82   0
  -1  -1   9  160.58    2.98   0
   1  -1  -9  150.85    2.45   0
   1   1   9   18.69    1.78   0
   1  -1   9   24.34    2.59   0
  -1  -1  -9   16.76    2.50   0
  -1   1  -9   20.14    2.72   0
   3   1   9   78.43    2.69   0
  -3   1  -9   86.27    2.94   0
   3  -1   9   87.27    2.84   0
  -3  -1  -9   84.68    2.95   0
   5   1   9   69.06    2.86   0
   5  -1   9   69.50    2.90   0
  -5   1  -9   66.80    2.79   0
  -5  -1  -9   64.59    2.70   0
  -7   1  -9   31.28    2.73   0
   7   1   9   26.63    2.99   0
   7  -1   9   25.77    2.72   0
  -7  -1  -9   31.91    2.94   0
 -24  -2   9   39.38    3.06   0
 -24  -2   9   35.79    3.20   0
 -22  -2   9  154.19    3.32   0
 -22  -2   9  158.48    3.55   0
 -20  -2   9  279.39    3.62   0
 -20  -2   9  288.49    3.88   0
 -18  -2   9   -0.99    2.72   0
 -18   2   9   -0.05    4.29   0
  18   2  -9   -0.71    2.59   0
  16   2  -9   27.97    1.97   0
 -16  -2   9   27.28    3.06   0
  16  -2  -9   25.66    3.32   0
 -16   2   9   27.90    3.56   0
 -14  -2   9   71.60    2.91   0
  14   2  -9   80.14    2.79   0
 -14   2   9   78.09    3.26   0
  14  -2  -9   82.26    3.11   0
  12   2  -9    3.48    2.44   0
  12  -2  -9    6.20    2.67   0
 -12  -2   9    4.55    2.62   0
 -12   2   9    5.37    2.91   0
  10  -2  -9    0.81    2.60   0
 -10  -2   9    2.08    2.56   0
 -10   2   9    4.52    2.69   0
  10   2  -9    1.10    1.76   0
  -8  -2   9  471.34    3.97   0
  -8   2   9  470.25    4.09   0
   8   2  -9  472.26    3.92   0
   8  -2  -9  457.70    4.04   0
   6   2  -9  659.29    4.35   0
  -6   2   9  735.72    4.48   0
   6  -2  -9  709.06    4.00   0
  -6  -2   9  698.51    3.91   0
   4   2  -9  999.10    4.54   0
  -4   2   9  979.32    4.84   0
   4  -2  -9  964.06    4.89   0
  -4  -2   9 1013.76    4.85   0
   2   2  -9 1172.33    5.22   0
  -2   2   9 1157.81    5.04   0
  -2  -2   9 1146.30    4.76   0
   2  -2  -9 1201.70    5.26   0
   0   2  -9   31.84    2.69   0
   0   2   9   36.90    2.04   0
   0  -2   9   41.31    2.68   0
   0  -2  -9   41.53    2.66   0
  -2   2  -9   43.73    2.64   0
   2   2   9   36.94    2.69   0
   2  -2   9   39.03    2.64   0
  -2  -2  -9   46.19    2.76   0
  -4   2  -9  402.91    3.84   0
   4   2   9  433.04    3.86   0
   4  -2   9  411.19    3.44   0
  -4  -2  -9  433.50    4.00   0
  -6   2  -9  527.24    4.35   0
   6   2   9  539.31    4.24   0
   6  -2   9  532.57    4.21   0
  -6  -2  -9  520.69    4.34   0
 -23  -3   9   30.02    3.02   0
 -23  -3   9   27.05    3.04   0
 -21  -3   9    3.72    2.56   0
 -21  -3   9   -2.28    2.91   0
 -19  -3   9    3.29    2.76   0
  17   3  -9   35.63    2.68   0
 -17   3   9   33.88    4.92   0
  17  -3  -9   36.94    4.80   0
 -17  -3   9   42.15    2.90   0
  15   3  -9    2.15    2.64   0
 -15   3   9    3.70    3.42   0
 -15  -3   9    1.40    2.82   0
  15  -3  -9    3.44    3.19   0
  13  -3  -9    1.23    2.62   0
 -13   3   9    1.28    2.85   0
 -13  -3   9   -2.93    2.64   0
  13   3  -9    1.06    1.86   0
  11  -3  -9   38.66    2.78   0
  11   3  -9   40.36    2.61   0
 -11  -3   9   37.85    2.75   0
 -11   3   9   36.76    2.96   0
  -9  -3   9  460.05    3.78   0
  -9   3   9  479.42    4.25   0
   9  -3  -9  472.17    3.65   0
   9   3  -9  471.74    3.31   0
  -7  -3   9  243.48    3.19   0
  -7   3   9  248.11    3.41   0
   7   3  -9  247.56    2.75   0
   7  -3  -9  240.87    2.83   0
  -5   3   9   30.73    2.72   0
   5   3  -9   35.98    2.09   0
   5  -3  -9   39.05    2.75   0
  -5  -3   9   40.27    2.69   0
  -3   3   9   -0.73    1.90   0
   3   3  -9   -0.16    1.96   0
   3  -3  -9   -3.52    2.71   0
  -3  -3   9    3.24    2.52   0
  -1   3   9   74.15    2.88   0
   1   3  -9   64.25    2.77   0
   1  -3  -9   68.65    2.77   0
  -1  -3   9   68.57    2.65   0
   1   3   9  134.77    3.02   0
  -1   3  -9  124.63    3.04   0
   1  -3   9  138.88    2.85   0
  -1  -3  -9  123.44    2.42   0
   3   3   9   24.22    2.60   0
  -3   3  -9   23.42    2.08   0
   3  -3   9   25.16    2.62   0
  -3  -3  -9   25.90    2.09   0
   5   3   9   30.11    2.57   0
  -5   3  -9   30.64    2.67   0
   5  -3   9   25.30    2.55   0
  -5  -3  -9   30.56    2.56   0
  -7   3  -9    0.48    2.69   0
 -22  -4   9   67.13    2.97   0
 -22  -4   9   70.18    3.24   0
 -20  -4   9    3.32    2.64   0
 -20  -4   9    0.81    2.88   0
 -18  -4   9    1.82    2.50   0
  18   4  -9    3.68    2.51   0
 -16   4   9   67.58    5.12   0
  16  -4  -9   73.66    4.99   0
 -16  -4   9   67.79    2.94   0
  16   4  -9   76.39    2.81   0
  14   4  -9   48.04    2.60   0
 -14   4   9   46.94    3.64   0
  14  -4  -9   46.16    2.97   0
 -14  -4   9   48.32    2.19   0
  12  -4  -9   57.94    2.88   0
 -12   4   9   62.22    3.19   0
 -12  -4   9   53.10    2.15   0
  12   4  -9   53.84    2.77   0
  10   4  -9  699.31    3.83   0
 -10   4   9  673.43    5.00   0
 -10  -4   9  721.70    3.87   0
  10  -4  -9  707.33    4.83   0
   8   4  -9  738.24    4.28   0
  -8   4   9  686.02    4.24   0
  -8  -4   9  694.33    4.17   0
   8  -4  -9  747.66    4.70   0
  -6  -4   9  347.66    3.49   0
  -6   4   9  348.26    3.25   0
   6  -4  -9  342.01    3.63   0
   6   4  -9  354.86    3.03   0
  -4   4   9  238.80    3.20   0
   4   4  -9  233.63    3.22   0
   4  -4  -9  238.36    3.26   0
  -4  -4   9  233.77    3.08   0
  -2   4   9  160.45    3.06   0
   2   4  -9  166.70    3.05   0
   2  -4  -9  163.73    2.49   0
  -2  -4   9  170.84    2.45   0
   0   4   9 1135.61    4.95   0
   0   4  -9 1128.30    5.31   0
   0  -4  -9 1126.52    4.95   0
   0  -4   9 1172.81    5.14   0
   2   4   9  464.82    3.27   0
  -2   4  -9  469.24    4.12   0
   2  -4   9  492.95    4.02   0
  -2  -4  -9  455.49    3.32   0
   4   4   9   85.13    2.94   0
  -4   4  -9   90.74    2.84   0
   4  -4   9   92.54    2.92   0
  -4  -4  -9   91.49    2.30   0
   6   4   9   59.80    2.94   0
   6  -4   9   62.13    2.97   0
  -6   4  -9   64.18    3.08   0
  -6  -4  -9   57.32    2.95   0
 -23  -5   9  108.60    3.18   0
 -23  -5   9  116.93    3.44   0
 -21  -5   9  524.41    4.17   0
 -21  -5   9  542.93    4.45   0
 -19  -5   9  742.85    4.65   0
 -17  -5   9  586.06    4.22   0
  17   5  -9  639.65    3.69   0
 -15   5   9  339.90    5.98   0
  15  -5  -9  364.52    5.85   0
  15   5  -9  362.84    2.92   0
 -15  -5   9  360.25    3.55   0
  13  -5  -9 1275.90    7.24   0
 -13   5   9 1211.82    7.59   0
 -13  -5   9 1251.55    5.14   0
  13   5  -9 1270.58    4.75   0
 -11   5   9 2795.47    9.22   0
 -11  -5   9 2958.19    6.96   0
  11   5  -9 2938.02    6.95   0
  11  -5  -9 2898.23    8.97   0
  -9   5   9 2696.12    8.39   0
   9   5  -9 2562.77    6.94   0
  -9  -5   9 2849.27    6.84   0
   9  -5  -9 2775.92    8.30   0
   7   5  -9  586.20    3.92   0
  -7   5   9  638.68    4.64   0
  -7  -5   9  645.70    3.98   0
   7  -5  -9  654.69    4.45   0
  -5  -5   9   80.94    2.69   0
  -5   5   9   81.53    2.97   0
   5  -5  -9   80.50    2.96   0
   5   5  -9   82.03    2.70   0
  -3   5   9    0.68    2.00   0
   3  -5  -9    1.51    2.69   0
   3   5  -9    0.88    2.66   0
  -3  -5   9    0.99    2.56   0
  -1   5   9   81.95    2.79   0
   1  -5  -9   79.30    2.88   0
   1   5  -9   81.22    2.88   0
  -1  -5   9   76.20    2.62   0
   1   5   9  155.45    3.00   0
  -1  -5  -9  152.69    3.08   0
  -1   5  -9  149.96    3.05   0
   1  -5   9  154.04    2.99   0
   3   5   9   53.66    2.75   0
   3  -5   9   52.52    2.73   0
  -3  -5  -9   53.37    2.81   0
  -3   5  -9   52.81    2.87   0
   5   5   9   60.17    3.04   0
   5  -5   9   75.81    2.98   0
  -5   5  -9   74.27    3.10   0
  -5  -5  -9   66.11    2.79   0
 -22  -6   9    4.39    2.82   0
 -22  -6   9    4.24    3.06   0
 -20  -6   9   10.48    2.78   0
 -20  -6   9   12.82    2.99   0
 -18  -6   9    0.49    2.75   0
 -16  -6   9   61.16    2.86   0
  16   6  -9   65.91    2.84   0
  14  -6  -9   28.11    3.16   0
  14   6  -9   26.57    2.63   0
 -14  -6   9   28.36    2.65   0
  12   6  -9   16.27    2.65   0
 -12   6   9    8.36    2.90   0
 -12  -6   9   12.72    1.97   0
  12  -6  -9    7.88    3.28   0
 -10   6   9  444.78    4.34   0
 -10  -6   9  474.46    3.78   0
  10  -6  -9  469.01    4.28   0
  10   6  -9  474.47    3.80   0
  -8  -6   9   -3.91    2.52   0
   8   6  -9    1.56    2.54   0
   8  -6  -9    1.81    2.81   0
  -8   6   9    1.56    2.85   0
  -6   6   9  172.37    3.31   0
  -6  -6   9  182.43    2.41   0
   6   6  -9  198.96    2.93   0
   6  -6  -9  182.00    3.30   0
  -4  -6   9    7.37    2.30   0
   4  -6  -9    2.96    2.69   0
  -4   6   9    3.63    2.55   0
   4   6  -9   -3.48    2.56   0
   2   6  -9  127.40    2.87   0
  -2   6   9  111.46    2.90   0
   2  -6  -9  120.82    3.02   0
  -2  -6   9  124.06    2.96   0
   0   6   9  129.41    2.79   0
   0  -6  -9  118.95    3.10   0
   0  -6   9  127.23    3.03   0
   0   6  -9  114.12    3.12   0
   2   6   9    8.55    2.49   0
  -2  -6  -9   10.40    2.57   0
   2  -6   9    8.03    2.38   0
  -2   6  -9    7.24    2.74   0
   4   6   9   -2.14    2.60   0
   4  -6   9   -0.94    2.72   0
  -4  -6  -9   -2.89    2.92   0
  -4   6  -9    0.84    2.88   0
 -21  -7   9   71.56    2.96   0
 -21  -7   9   82.97    3.17   0
 -19  -7   9   85.96    2.88   0
 -19  -7   9   93.87    3.09   0
 -17  -7   9   50.54    2.91   0
  15  -7  -9   85.56    3.97   0
  15  -7  -9   86.77    4.04   0
  15   7  -9   84.74    2.15   0
 -15  -7   9   81.07    2.19   0
  13   7  -9  276.17    2.65   0
 -13  -7   9  259.31    2.68   0
  13  -7  -9  273.27    3.87   0
 -11   7   9  908.10    5.59   0
  11   7  -9  986.80    4.62   0
 -11  -7   9  991.53    4.53   0
  11  -7  -9  980.69    6.02   0
  -9   7   9  397.84    3.97   0
  -9  -7   9  404.29    3.56   0
   9  -7  -9  415.94    3.97   0
   9   7  -9  414.64    3.54   0
  -7   7   9  212.33    3.39   0
  -7  -7   9  204.62    3.03   0
   7  -7  -9  234.19    3.40   0
   7   7  -9  221.07    3.11   0
  -5  -7   9  188.16    2.49   0
   5   7  -9  189.02    2.57   0
   5  -7  -9  192.67    3.25   0
  -5   7   9  181.98    3.26   0
  -3  -7   9  310.30    3.29   0
  -3   7   9  309.48    3.03   0
   3   7  -9  319.48    3.52   0
   3  -7  -9  305.28    3.69   0
  -1   7   9  301.82    3.44   0
   1   7  -9  283.78    3.09   0
   1  -7  -9  290.13    3.49   0
  -1  -7   9  311.58    3.47   0
   1   7   9   54.11    2.75   0
  -1   7  -9   61.21    2.70   0
  -1  -7  -9   60.53    2.81   0
   1  -7   9   58.05    2.57   0
   3   7   9   58.70    2.81   0
  -3   7  -9   64.69    3.09   0
  -3  -7  -9   57.86    3.09   0
   3  -7   9   58.19    2.94   0
 -18  -8   9    0.24    2.67   0
 -18  -8   9    3.71    2.64   0
  16  -8  -9   25.78    5.48   0
  16  -8  -9   25.83    5.36   0
 -16  -8   9   31.48    2.80   0
  16   8  -9   29.77    1.99   0
  14  -8  -9   51.20    3.36   0
 -14  -8   9   47.88    2.02   0
  14  -8  -9   48.25    3.40   0
  14   8  -9   52.06    2.68   0
  12  -8  -9    3.84    2.54   0
 -12  -8   9   -0.30    2.34   0
  12  -8  -9    2.35    2.54   0
  12   8  -9    1.37    2.27   0
  10   8  -9    1.89    2.38   0
 -10  -8   9    0.45    1.73   0
  10  -8  -9    1.11    2.66   0
   8   8  -9   13.94    2.58   0
  -8   8   9    6.51    2.75   0
  -8  -8   9    9.49    2.59   0
   8  -8  -9    8.10    2.60   0
  -6   8   9   13.87    2.52   0
  -6  -8   9   17.68    2.62   0
   6  -8  -9   14.24    2.75   0
   6   8  -9   15.16    1.98   0
  -4   8   9   86.19    3.00   0
  -4  -8   9   86.13    2.86   0
   4  -8  -9   91.37    3.10   0
   4   8  -9   91.21    2.74   0
  -2  -8   9  157.79    3.05   0
   2  -8  -9  167.13    3.43   0
   2   8  -9  169.84    3.05   0
  -2   8   9  152.12    3.26   0
   0   8   9  132.27    3.25   0
   0   8  -9  141.33    3.06   0
   0  -8  -9  140.97    2.58   0
   0  -8   9  140.29    3.08   0
   2   8   9  128.11    3.24   0
  -2   8  -9  131.16    3.38   0
  -2  -8  -9  124.19    2.59   0
   2  -8   9  132.98    3.21   0
 -17  -9   9   -0.30    2.81   0
 -17  -9   9    4.12    2.04   0
  15   9  -9   -0.56    1.99   0
  15  -9  -9   -1.62    3.46   0
 -15  -9   9    1.64    2.67   0
  15  -9  -9    0.85    3.51   0
  13  -9  -9   14.85    2.70   0
  13  -9  -9   12.59    2.71   0
 -13  -9   9   14.71    1.90   0
  13   9  -9   15.43    2.41   0
  11   9  -9  122.23    2.22   0
  11  -9  -9  121.51    3.14   0
  11  -9  -9  124.83    3.19   0
 -11  -9   9  127.92    2.83   0
   9  -9  -9    0.81    2.48   0
  -9  -9   9    2.61    2.63   0
   9  -9  -9    2.14    2.54   0
   9   9  -9    4.60    2.56   0
   7   9  -9    8.98    2.79   0
  -7  -9   9   12.93    1.94   0
   7  -9  -9   13.13    2.83   0
   5   9  -9  110.92    3.01   0
  -5  -9   9  112.40    2.94   0
   5  -9  -9  105.66    3.24   0
  -3  -9   9   73.65    2.28   0
   3  -9  -9   77.27    3.12   0
   3   9  -9   82.38    2.37   0
  -1  -9   9   38.97    2.74   0
   1  -9  -9   44.62    2.36   0
   1   9  -9   47.25    2.98   0
  14 -10  -9   27.11    3.61   0
  14 -10  -9   29.45    3.62   0
 -14 -10   9   25.21    2.85   0
  12 -10  -9   55.31    3.10   0
  12  10  -9   56.36    2.75   0
  12 -10  -9   57.15    3.44   0
 -12 -10   9   50.22    2.96   0
  10 -10  -9    3.08    2.75   0
 -10 -10   9    4.84    2.11   0
  10 -10  -9    3.41    2.80   0
  10  10  -9   -0.22    2.87   0
  -8 -10   9    4.83    2.42   0
   8 -10  -9    2.94    2.82   0
   8  10  -9    0.52    2.02   0
   8 -10  -9    1.46    2.69   0
   6 -10  -9  133.96    3.06   0
  -6 -10   9  132.99    2.93   0
   6 -10  -9  131.86    3.26   0
   6  10  -9  132.72    2.54   0
  -4 -10   9  130.17    2.99   0
   4  10  -9  128.19    3.36   0
   4 -10  -9  135.89    3.49   0
   4 -10  -9  128.94    3.45   0
 -24   0  10  106.68    4.42   0
 -24   0  10  102.37    4.26   0
 -22   0  10  295.20    4.47   0
 -22   0  10  317.64    4.78   0
 -20   0  10  293.72    4.11   0
  20   0 -10  315.77    4.38   0
 -18   0  10  394.60    4.64   0
  18   0 -10  415.14    4.19   0
 -16   0  10 4044.36   10.38   0
  16   0 -10 4469.19   10.72   0
 -14   0  10 4042.22    9.95   0
  14   0 -10 4393.91   10.17   0
  12   0 -10 1364.22    5.81   0
 -12   0  10 1399.78    5.99   0
  10   0 -10  593.23    3.79   0
 -10   0  10  599.79    4.25   0
   8   0 -10 1840.62    6.16   0
  -8   0  10 1805.80    6.17   0
   6   0 -10 4170.81    8.70   0
  -6   0  10 4297.21    8.78   0
   4   0 -10 1344.88    5.40   0
  -4   0  10 1357.74    4.97   0
   2   0 -10  342.13    3.54   0
  -2   0  10  357.05    3.42   0
   0   0  10  364.40    3.42   0
   0   0 -10  357.94    3.55   0
   2   0  10  324.35    3.52   0
  -2   0 -10  306.25    3.58   0
  -4   0 -10  128.19    3.01   0
   4   0  10  129.93    2.93   0
  -6   0 -10   23.75    3.00   0
   6   0  10   26.85    2.24   0
 -25  -1  10   20.45    3.35   0
 -25  -1  10   20.18    3.51   0
 -23  -1  10  114.98    3.64   0
 -23   1  10  114.83    4.82   0
 -23  -1  10  119.04    3.86   0
 -23   1  10  119.75    5.16   0
 -21   1  10  392.39    5.48   0
 -21   1  10  380.75    5.51   0
 -21  -1  10  371.29    4.38   0
  19   1 -10  188.72    3.43   0
  19  -1 -10  193.20    4.07   0
 -19  -1  10  183.93    3.60   0
 -19   1  10  182.86    4.32   0
 -17  -1  10    7.51    2.77   0
  17  -1 -10   11.73    3.08   0
 -17   1  10   11.42    2.82   0
  17   1 -10   11.36    2.57   0
 -15  -1  10   91.79    2.37   0
  15   1 -10   97.06    2.98   0
 -15   1  10   89.17    3.15   0
  15  -1 -10   95.71    2.98   0
 -13  -1  10   51.11    2.87   0
  13  -1 -10   54.18    2.77   0
 -13   1  10   50.38    2.95   0
  13   1 -10   51.27    2.07   0
 -11  -1  10  431.94    3.81   0
  11  -1 -10  449.92    3.95   0
  11   1 -10  448.63    3.37   0
 -11   1  10  442.52    4.01   0
   9  -1 -10   45.31    2.07   0
   9   1 -10   46.51    2.63   0
  -9   1  10   48.84    2.74   0
  -9  -1  10   48.56    1.96   0
   7  -1 -10  390.38    3.26   0
   7   1 -10  393.68    3.13   0
  -7   1  10  385.10    3.24   0
  -7  -1  10  404.20    3.60   0
   5   1 -10  785.78    4.51   0
  -5   1  10  807.10    4.36   0
  -5  -1  10  822.07    4.46   0
   5  -1 -10  784.06    4.42   0
   3   1 -10  895.13    4.59   0
  -3   1  10  869.25    4.50   0
  -3  -1  10  883.95    4.06   0
   3  -1 -10  851.50    4.56   0
   1   1 -10    3.61    2.36   0
  -1   1  10    1.01    2.47   0
  -1  -1  10   -0.54    2.38   0
   1  -1 -10   -2.28    2.53   0
  -1   1 -10   46.59    2.85   0
   1   1  10   50.73    2.03   0
   1  -1  10   52.52    2.71   0
  -1  -1 -10   48.95    2.79   0
  -3   1 -10  136.25    3.07   0
   3   1  10  146.04    3.17   0
   3  -1  10  141.61    2.43   0
  -3  -1 -10  143.56    3.19   0
  -5   1 -10  146.71    3.32   0
   5   1  10  146.00    3.37   0
   5  -1  10  145.33    3.18   0
  -5  -1 -10  154.97    3.41   0
 -24  -2  10   16.15    3.27   0
 -24  -2  10   12.16    3.10   0
 -22  -2  10   93.07    2.99   0
 -22  -2  10   96.56    3.46   0
 -20   2  10   73.59    4.29   0
 -20  -2  10   82.45    3.13   0
 -20   2  10   78.03    4.82   0
  20   2 -10   82.19    2.91   0
  18  -2 -10  121.94    3.84   0
 -18  -2  10  114.69    3.20   0
  18   2 -10  121.55    3.03   0
 -18   2  10  113.72    4.08   0
  16  -2 -10    7.70    2.65   0
 -16  -2  10    5.81    2.67   0
 -16   2  10    9.79    2.80   0
  16   2 -10   10.17    2.61   0
  14   2 -10  360.74    3.54   0
 -14  -2  10  338.06    3.54   0
  14  -2 -10  371.80    3.97   0
 -14   2  10  357.74    4.09   0
 -12  -2  10  183.20    3.16   0
  12  -2 -10  188.13    3.31   0
 -12   2  10  185.56    3.44   0
  12   2 -10  191.75    3.07   0
  10  -2 -10   98.79    2.92   0
 -10  -2  10  102.82    2.29   0
 -10   2  10  101.47    2.99   0
  10   2 -10   97.26    2.29   0
   8   2 -10  491.08    3.36   0
  -8   2  10  472.77    3.93   0
   8  -2 -10  477.45    3.49   0
  -8  -2  10  500.17    3.79   0
   6   2 -10  752.37    4.30   0
  -6   2  10  704.38    4.43   0
   6  -2 -10  720.43    3.99   0
  -6  -2  10  729.81    4.17   0
   4   2 -10  556.74    3.91   0
  -4   2  10  554.97    3.99   0
  -4  -2  10  569.99    3.83   0
   4  -2 -10  545.49    4.01   0
   2   2 -10   31.55    2.72   0
  -2   2  10   33.66    2.60   0
  -2  -2  10   32.93    2.57   0
   2  -2 -10   31.80    2.78   0
   0   2 -10    3.63    2.71   0
   0   2  10   15.01    2.56   0
   0  -2  10   13.60    2.59   0
   0  -2 -10    3.47    2.70   0
  -2   2 -10  118.30    2.38   0
   2   2  10  120.53    2.50   0
   2  -2  10  129.55    2.92   0
  -2  -2 -10  113.36    3.12   0
  -4   2 -10  164.93    3.26   0
   4   2  10  151.77    3.19   0
   4  -2  10  165.17    3.23   0
  -4  -2 -10  156.45    3.26   0
 -23  -3  10  154.46    3.25   0
 -23  -3  10  155.46    3.60   0
 -21  -3  10  143.84    3.38   0
 -19   3  10   84.85    6.07   0
  19   3 -10   91.33    2.75   0
 -19  -3  10   84.27    3.06   0
  17  -3 -10  116.40    3.95   0
  17   3 -10  118.06    2.93   0
 -17   3  10  114.13    4.42   0
 -17  -3  10  118.60    3.08   0
 -15  -3  10    4.26    2.77   0
 -15   3  10    6.98    2.86   0
  15  -3 -10    8.92    2.99   0
  15   3 -10    9.77    2.50   0
  13  -3 -10   25.12    2.57   0
  13   3 -10   25.91    2.64   0
 -13  -3  10   27.36    2.76   0
 -13   3  10   26.63    2.82   0
  11  -3 -10   42.84    2.78   0
 -11  -3  10   47.29    2.69   0
 -11   3  10   45.93    2.93   0
  11   3 -10   44.67    2.08   0
  -9  -3  10   26.14    2.62   0
  -9   3  10   29.95    2.69   0
   9   3 -10   27.88    2.52   0
   9  -3 -10   26.74    2.65   0
  -7  -3  10  123.45    2.91   0
  -7   3  10  129.65    3.08   0
   7   3 -10  128.31    2.33   0
   7  -3 -10  130.86    3.09   0
  -5   3  10    2.69    2.46   0
   5   3 -10    2.84    2.50   0
   5  -3 -10   -4.75    2.54   0
  -5  -3  10    2.08    2.36   0
  -3   3  10   51.08    2.55   0
   3   3 -10   43.26    2.77   0
   3  -3 -10   43.49    2.91   0
  -3  -3  10   47.18    2.58   0
  -1   3  10  342.59    3.38   0
   1   3 -10  326.97    3.54   0
  -1  -3  10  354.37    2.98   0
   1  -3 -10  338.88    3.00   0
   1   3  10  134.52    2.88   0
  -1   3 -10  143.60    3.09   0
   1  -3  10  144.61    2.97   0
  -1  -3 -10  137.31    3.02   0
   3   3  10  229.79    3.35   0
  -3   3 -10  233.08    3.47   0
   3  -3  10  247.22    3.46   0
  -3  -3 -10  251.02    3.53   0
   5   3  10  234.99    3.53   0
  -5   3 -10  232.01    3.45   0
   5  -3  10  242.69    3.62   0
  -5  -3 -10  241.54    3.55   0
 -24  -4  10   71.51    3.03   0
 -24  -4  10   73.64    3.32   0
 -22  -4  10   79.27    2.85   0
 -22  -4  10   83.34    3.17   0
 -20  -4  10   47.84    3.10   0
  20   4 -10   45.67    2.17   0
 -18   4  10   83.14    6.83   0
  18   4 -10   95.63    2.84   0
 -18  -4  10   85.65    2.92   0
 -16   4  10  161.78    4.39   0
  16   4 -10  166.73    3.07   0
 -16  -4  10  149.85    3.14   0
  16  -4 -10  168.53    4.18   0
  14  -4 -10  336.67    4.42   0
 -14   4  10  321.10    4.65   0
 -14  -4  10  311.67    3.41   0
  14   4 -10  332.41    3.39   0
  12   4 -10   56.81    2.61   0
 -12   4  10   55.34    3.52   0
 -12  -4  10   64.10    2.63   0
  12  -4 -10   57.66    2.82   0
  10   4 -10  271.94    3.18   0
 -10  -4  10  270.31    3.30   0
 -10   4  10  261.71    3.73   0
  10  -4 -10  274.68    3.59   0
  -8  -4  10  299.06    3.34   0
  -8   4  10  283.25    3.51   0
   8  -4 -10  289.04    3.01   0
   8   4 -10  268.63    3.26   0
  -6  -4  10   88.07    2.66   0
  -6   4  10   76.41    2.82   0
   6   4 -10   86.03    2.11   0
   6  -4 -10   83.61    2.77   0
  -4   4  10   76.21    2.79   0
   4   4 -10   75.42    2.81   0
   4  -4 -10   76.06    2.93   0
  -4  -4  10   75.13    2.06   0
  -2   4  10  257.90    3.23   0
   2   4 -10  258.77    3.36   0
   2  -4 -10  257.86    3.33   0
  -2  -4  10  267.04    3.35   0
   0   4  10  672.72    4.21   0
   0   4 -10  666.60    3.92   0
   0  -4  10  708.63    4.35   0
   0  -4 -10  675.97    4.21   0
   2   4  10  148.08    2.99   0
  -2   4 -10  149.97    3.20   0
   2  -4  10  161.78    3.08   0
  -2  -4 -10  147.70    3.13   0
   4   4  10    6.03    2.67   0
   4  -4  10    0.91    2.54   0
  -4   4 -10    5.10    2.86   0
  -4  -4 -10    9.34    2.76   0
 -23  -5  10   26.02    2.56   0
 -23  -5  10   27.09    2.83   0
 -21  -5  10   31.81    2.71   0
 -21  -5  10   29.31    2.75   0
 -19  -5  10   68.60    2.86   0
  19   5 -10   66.19    2.71   0
  17   5 -10    4.65    2.34   0
  17  -5 -10    1.52    4.16   0
 -17  -5  10   -0.06    2.46   0
  15  -5 -10    3.48    3.08   0
 -15   5  10    2.96    3.24   0
  15   5 -10    8.59    2.35   0
 -15  -5  10    7.63    2.47   0
 -13   5  10   -0.17    2.79   0
 -13  -5  10    1.18    2.55   0
  13   5 -10   -0.48    2.63   0
  13  -5 -10    0.61    2.66   0
 -11   5  10   19.17    2.82   0
 -11  -5  10   18.61    2.56   0
  11   5 -10   24.69    2.56   0
  11  -5 -10   23.31    2.72   0
   9   5 -10   -1.03    2.57   0
  -9   5  10    0.03    2.96   0
  -9  -5  10    1.10    1.83   0
   9  -5 -10    0.49    2.83   0
   7   5 -10  148.48    3.00   0
  -7  -5  10  143.84    2.96   0
  -7   5  10  135.03    2.56   0
   7  -5 -10  142.75    3.07   0
  -5  -5  10   10.75    2.48   0
  -5   5  10    9.13    1.97   0
   5  -5 -10   12.02    2.70   0
   5   5 -10    8.58    2.54   0
  -3   5  10    3.59    2.60   0
   3  -5 -10    7.03    2.52   0
   3   5 -10    6.17    1.94   0
  -3  -5  10    0.74    1.80   0
  -1   5  10   79.61    2.13   0
   1  -5 -10   73.69    2.87   0
   1   5 -10   83.20    2.88   0
  -1  -5  10   79.71    2.81   0
   1   5  10  122.09    2.27   0
  -1   5 -10  123.62    3.13   0
   1  -5  10  124.10    2.83   0
  -1  -5 -10  123.03    2.29   0
   3   5  10   14.20    2.92   0
   3  -5  10   10.42    2.48   0
  -3   5 -10    7.12    2.61   0
  -3  -5 -10    8.03    2.21   0
 -22  -6  10   99.07    2.85   0
 -22  -6  10  105.48    3.41   0
 -20  -6  10  135.10    3.26   0
  18   6 -10  208.24    3.25   0
 -18  -6  10  192.78    3.33   0
  16  -6 -10  285.40    4.89   0
 -16  -6  10  290.49    2.87   0
  16   6 -10  302.57    3.31   0
 -14   6  10  819.42    5.88   0
  14   6 -10  864.13    4.47   0
 -14  -6  10  825.56    4.36   0
  14  -6 -10  852.18    5.95   0
 -12   6  10 1808.33    7.42   0
 -12  -6  10 1866.91    5.54   0
  12  -6 -10 1960.08    7.49   0
  12   6 -10 1984.52    6.03   0
 -10   6  10  786.46    5.06   0
 -10  -6  10  817.50    4.30   0
  10   6 -10  804.01    4.36   0
  10  -6 -10  816.59    4.85   0
  -8   6  10  458.81    4.00   0
  -8  -6  10  461.18    3.60   0
   8   6 -10  464.80    3.18   0
   8  -6 -10  488.93    4.12   0
   6   6 -10  321.26    2.80   0
  -6  -6  10  324.30    2.82   0
  -6   6  10  312.33    3.12   0
   6  -6 -10  320.75    3.04   0
  -4  -6  10  501.09    3.35   0
   4   6 -10  490.06    3.86   0
  -4   6  10  501.42    4.01   0
   4  -6 -10  508.04    4.06   0
  -2   6  10  662.93    3.75   0
   2  -6 -10  707.09    4.39   0
  -2  -6  10  685.38    4.33   0
   2   6 -10  712.02    4.39   0
   0   6  10  157.46    2.98   0
   0  -6 -10  147.02    2.48   0
   0  -6  10  160.78    2.95   0
   0   6 -10  157.04    3.19   0
   2   6  10  111.93    2.85   0
  -2  -6 -10  110.28    2.88   0
   2  -6  10  103.09    3.26   0
  -2   6 -10  105.04    3.01   0
 -21  -7  10    2.14    2.68   0
 -21  -7  10    2.71    2.17   0
 -19  -7  10   33.38    2.89   0
  17  -7 -10  211.72    7.29   0
 -17  -7  10  218.40    3.32   0
  17  -7 -10  204.34    7.29   0
  17   7 -10  223.02    2.66   0
  15  -7 -10  289.30    4.57   0
  15  -7 -10  291.30    4.57   0
 -15  -7  10  291.88    3.32   0
  15   7 -10  293.11    2.74   0
 -13   7  10   17.25    2.89   0
  13   7 -10   24.48    1.85   0
 -13  -7  10   23.52    2.50   0
  13  -7 -10   19.27    2.78   0
 -11   7  10  366.49    4.26   0
 -11  -7  10  383.54    3.48   0
  11  -7 -10  389.79    4.04   0
  11   7 -10  377.87    3.55   0
  -9   7  10   25.04    2.77   0
  -9  -7  10   20.84    2.40   0
   9  -7 -10   25.84    2.76   0
   9   7 -10   24.04    2.57   0
  -7   7  10   44.16    2.79   0
  -7  -7  10   39.11    2.68   0
   7   7 -10   44.03    2.71   0
   7  -7 -10   43.33    2.79   0
  -5   7  10   14.22    2.82   0
  -5  -7  10   19.91    2.44   0
   5   7 -10   16.93    2.02   0
   5  -7 -10   12.90    2.07   0
  -3   7  10   61.88    2.19   0
   3   7 -10   64.22    2.11   0
   3  -7 -10   65.30    2.82   0
  -3  -7  10   60.70    2.06   0
  -1   7  10  221.15    2.74   0
   1   7 -10  218.70    3.38   0
   1  -7 -10  217.10    3.40   0
  -1  -7  10  223.93    3.28   0
  -1   7 -10   53.08    2.83   0
   1   7  10   53.84    2.90   0
  -1  -7 -10   52.91    2.25   0
   1  -7  10   49.22    2.93   0
 -18  -8  10   17.96    2.16   0
  16  -8 -10   33.03    3.66   0
  16  -8 -10   32.04    3.77   0
 -16  -8  10   33.12    2.87   0
  16   8 -10   35.12    2.10   0
  14   8 -10   17.63    2.50   0
  14  -8 -10   20.49    3.16   0
 -14  -8  10   18.58    2.37   0
  14  -8 -10   19.72    2.77   0
  12   8 -10   13.49    1.75   0
 -12  -8  10    5.36    2.54   0
  12  -8 -10   11.67    2.61   0
 -10   8  10   40.73    2.88   0
  10   8 -10   37.60    1.90   0
 -10  -8  10   40.50    2.56   0
  10  -8 -10   46.67    2.88   0
  -8   8  10   33.29    2.94   0
  -8  -8  10   33.41    2.74   0
   8  -8 -10   33.10    2.71   0
   8   8 -10   29.90    2.81   0
  -6   8  10   20.04    2.74   0
  -6  -8  10   20.39    2.70   0
   6  -8 -10   29.58    2.60   0
   6   8 -10   17.28    2.08   0
  -4   8  10   17.93    2.85   0
  -4  -8  10   20.24    2.43   0
   4   8 -10   13.98    2.05   0
   4  -8 -10   22.38    2.95   0
  -2   8  10   51.14    2.79   0
   2   8 -10   54.39    2.93   0
   2  -8 -10   55.73    2.27   0
  -2  -8  10   51.55    2.79   0
   0   8  10   95.28    3.24   0
   0   8 -10   94.86    3.17   0
   0  -8 -10   93.61    3.18   0
   0  -8  10   95.16    2.77   0
  17  -9 -10   19.59    5.00   0
  17  -9 -10   17.62    4.83   0
 -17  -9  10  105.67    3.23   0
  15  -9 -10   32.25    3.35   0
  15   9 -10   35.65    2.67   0
 -15  -9  10   34.44    2.48   0
  15  -9 -10   30.64    3.39   0
  13   9 -10    4.30    2.53   0
  13  -9 -10    5.25    2.62   0
 -13  -9  10    3.91    2.34   0
  13  -9 -10    2.07    2.60   0
  11  -9 -10   11.72    2.59   0
 -11  -9  10    4.20    2.45   0
  11  -9 -10   10.17    2.80   0
  11   9 -10    6.89    2.63   0
   9   9 -10    0.20    2.42   0
  -9  -9  10   -2.97    1.88   0
   9  -9 -10    2.21    2.48   0
  -7   9  10   69.01    3.05   0
   7   9 -10   65.90    2.87   0
  -7  -9  10   68.06    2.77   0
   7  -9 -10   67.74    3.12   0
  -5   9  10  114.14    2.54   0
  -5  -9  10  121.78    2.47   0
   5  -9 -10  127.13    3.08   0
   5   9 -10  124.58    3.18   0
  -3   9  10   86.69    2.41   0
  -3  -9  10   83.61    2.99   0
   3  -9 -10   88.52    3.01   0
   3   9 -10   85.82    3.09   0
  14 -10 -10  150.87    4.16   0
 -14 -10  10  154.17    3.18   0
  14 -10 -10  171.79    3.75   0
  14  10 -10  158.73    3.09   0
 -12 -10  10   85.77    3.04   0
  12  10 -10  106.36    3.19   0
  12 -10 -10  102.01    3.30   0
  12 -10 -10   92.23    3.22   0
 -10 -10  10   41.30    2.81   0
  10 -10 -10   40.15    3.01   0
  10  10 -10   41.01    2.20   0
  10 -10 -10   40.53    2.96   0
   8 -10 -10   45.12    2.89   0
  -8 -10  10   47.51    2.74   0
   8  10 -10   45.17    2.65   0
   8 -10 -10   54.72    2.97   0
  -6 -10  10  244.91    3.42   0
   6  10 -10  253.46    3.37   0
   6 -10 -10  249.21    3.63   0
   6 -10 -10  238.26    3.07   0
 -25  -1  11   25.81    2.98   0
 -25  -1  11   26.69    3.61   0
 -25   1  11   24.10    4.87   0
 -25   1  11   24.98    4.76   0
 -23  -1  11  266.54    3.85   0
 -23   1  11  278.57    5.20   0
 -23  -1  11  284.00    4.09   0
 -23   1  11  272.40    5.22   0
 -21  -1  11  244.33    4.17   0
  21  -1 -11  247.41    4.49   0
  21   1 -11  255.30    3.64   0
 -21   1  11  238.57    4.42   0
 -19  -1  11   53.82    2.93   0
  19   1 -11   52.64    2.78   0
 -19   1  11   52.21    3.18   0
  19  -1 -11   54.02    2.88   0
  17  -1 -11  279.95    4.01   0
 -17  -1  11  267.94    3.56   0
  17   1 -11  274.72    3.43   0
 -17   1  11  259.00    4.20   0
  15   1 -11  546.91    4.14   0
 -15  -1  11  514.46    3.68   0
  15  -1 -11  546.55    4.39   0
 -15   1  11  522.60    4.42   0
 -13  -1  11  537.35    4.03   0
  13  -1 -11  555.16    4.27   0
  13   1 -11  559.35    4.03   0
 -13   1  11  532.80    3.81   0
  11  -1 -11  810.10    4.59   0
  11   1 -11  788.40    4.58   0
 -11   1  11  772.74    4.17   0
 -11  -1  11  778.38    4.53   0
   9  -1 -11 1447.96    5.72   0
   9   1 -11 1527.30    5.32   0
  -9   1  11 1545.50    5.84   0
  -9  -1  11 1511.46    5.67   0
   7  -1 -11 1891.70    6.16   0
   7   1 -11 1919.53    6.10   0
  -7   1  11 1930.00    6.18   0
  -7  -1  11 1821.90    5.94   0
   5   1 -11  318.83    3.47   0
  -5   1  11  324.84    3.49   0
  -5  -1  11  321.13    2.83   0
   5  -1 -11  318.41    3.41   0
   3   1 -11   42.59    2.00   0
  -3   1  11   48.74    2.49   0
  -3  -1  11   39.79    2.57   0
   3  -1 -11   43.02    2.13   0
   1   1 -11  147.30    2.46   0
  -1   1  11  158.12    2.98   0
  -1  -1  11  156.33    2.98   0
   1  -1 -11  153.44    3.10   0
  -1   1 -11  243.27    3.24   0
   1   1  11  237.17    2.86   0
   1  -1  11  239.18    2.75   0
  -1  -1 -11  243.13    3.50   0
  -3   1 -11  256.80    3.44   0
   3   1  11  254.23    3.51   0
   3  -1  11  258.65    3.55   0
  -3  -1 -11  258.55    3.37   0
 -24  -2  11  180.09    3.50   0
 -24  -2  11  187.62    3.70   0
 -22   2  11  281.46    6.31   0
 -22  -2  11  293.55    3.93   0
 -22   2  11  297.32    6.54   0
  20   2 -11  333.57    3.78   0
 -20  -2  11  316.40    3.91   0
 -20   2  11  320.22    5.39   0
  20  -2 -11  342.06    5.11   0
  18   2 -11   96.26    2.77   0
  18  -2 -11   89.84    3.42   0
 -18  -2  11   86.93    3.01   0
 -18   2  11   91.42    3.69   0
 -16  -2  11   13.48    2.83   0
  16   2 -11   16.38    2.00   0
 -16   2  11   11.36    2.85   0
  16  -2 -11   11.61    3.00   0
  14   2 -11  296.43    3.45   0
 -14  -2  11  288.24    3.54   0
  14  -2 -11  295.80    3.73   0
 -14   2  11  296.27    4.15   0
  12  -2 -11  776.93    4.70   0
 -12  -2  11  748.58    4.40   0
 -12   2  11  702.32    4.62   0
  12   2 -11  756.99    4.45   0
  10  -2 -11  332.91    3.60   0
 -10   2  11  306.99    3.62   0
  10   2 -11  347.38    3.52   0
 -10  -2  11  332.91    2.97   0
   8   2 -11   17.89    2.57   0
  -8   2  11   14.87    2.70   0
  -8  -2  11   18.83    2.53   0
   8  -2 -11   13.29    2.69   0
   6   2 -11  111.11    2.95   0
  -6   2  11  111.54    2.72   0
  -6  -2  11  121.06    2.69   0
   6  -2 -11  107.30    2.95   0
   4   2 -11   46.55    2.71   0
  -4   2  11   48.63    2.46   0
  -4  -2  11   47.72    2.63   0
   4  -2 -11   48.53    2.57   0
   2   2 -11    5.73    2.62   0
  -2   2  11    2.93    2.42   0
  -2  -2  11    6.99    2.38   0
   2  -2 -11    2.67    2.40   0
   0   2 -11   24.55    2.08   0
   0   2  11   24.48    2.55   0
   0  -2  11   27.39    2.52   0
   0  -2 -11   26.43    2.63   0
  -2   2 -11  141.74    2.70   0
   2   2  11  149.56    3.11   0
   2  -2  11  142.31    3.24   0
  -2  -2 -11  143.16    3.15   0
   4   2  11  237.64    3.04   0
  -4   2 -11  239.26    3.72   0
   4  -2  11  249.01    3.67   0
  -4  -2 -11  239.02    3.67   0
 -25  -3  11    1.69    3.10   0
 -23  -3  11   18.69    2.65   0
 -23  -3  11   18.57    2.97   0
  21   3 -11   55.32    2.92   0
 -21  -3  11   54.82    3.08   0
 -19   3  11   -0.34    3.40   0
 -19  -3  11   -1.27    2.68   0
  19   3 -11   -2.62    2.52   0
  19  -3 -11    0.51    3.54   0
 -17  -3  11  560.75    4.25   0
 -17   3  11  569.61    5.64   0
  17  -3 -11  591.51    5.42   0
  17   3 -11  578.57    3.71   0
 -15  -3  11  140.50    3.07   0
  15  -3 -11  142.38    3.20   0
  15   3 -11  146.80    2.37   0
 -15   3  11  142.59    3.40   0
  13   3 -11   24.09    2.60   0
  13  -3 -11   24.03    2.67   0
 -13  -3  11   23.18    2.68   0
 -13   3  11   26.92    2.81   0
  11  -3 -11    9.16    2.71   0
 -11  -3  11    8.27    2.52   0
 -11   3  11   14.85    2.73   0
  11   3 -11   10.55    2.49   0
  -9  -3  11    0.54    2.52   0
  -9   3  11    4.89    2.68   0
   9   3 -11    0.39    1.85   0
   9  -3 -11   -0.65    2.64   0
  -7   3  11   65.06    2.69   0
   7   3 -11   59.70    2.73   0
   7  -3 -11   57.69    2.69   0
  -7  -3  11   56.75    2.05   0
  -5   3  11   72.83    2.05   0
   5   3 -11   77.61    2.11   0
   5  -3 -11   76.25    2.21   0
  -5  -3  11   85.01    2.67   0
  -3   3  11   22.61    2.53   0
   3   3 -11   19.45    1.88   0
  -3  -3  11   17.61    2.50   0
   3  -3 -11   16.89    2.66   0
  -1   3  11  214.52    3.06   0
   1   3 -11  220.66    3.22   0
  -1  -3  11  228.70    3.11   0
   1  -3 -11  224.38    3.19   0
   1   3  11    2.60    1.88   0
  -1   3 -11   -1.79    2.79   0
   1  -3  11   -0.01    2.60   0
  -1  -3 -11    0.53    2.78   0
   3   3  11   10.16    2.12   0
  -3   3 -11    9.31    2.82   0
   3  -3  11    8.49    2.72   0
  -3  -3 -11   11.68    2.83   0
 -24  -4  11   60.09    2.94   0
 -24  -4  11   58.50    3.19   0
 -22  -4  11  172.68    3.37   0
  20   4 -11  389.11    3.64   0
 -20  -4  11  371.44    3.34   0
  18  -4 -11  791.78    7.03   0
 -18   4  11  756.39    7.55   0
  18   4 -11  786.76    4.43   0
 -18  -4  11  758.76    4.63   0
 -16   4  11  529.21    5.21   0
  16  -4 -11  540.21    4.89   0
 -16  -4  11  523.93    4.00   0
  16   4 -11  525.62    3.92   0
  14  -4 -11   43.66    2.70   0
 -14  -4  11   44.86    2.60   0
 -14   4  11   40.79    3.42   0
  14   4 -11   46.22    2.64   0
  12   4 -11    9.31    2.46   0
 -12  -4  11    6.58    2.56   0
 -12   4  11    1.62    2.77   0
  12  -4 -11    3.24    2.61   0
 -10  -4  11   32.97    2.71   0
 -10   4  11   25.79    3.00   0
  10  -4 -11   31.14    2.90   0
  10   4 -11   30.66    2.73   0
  -8  -4  11    6.20    2.50   0
  -8   4  11   11.18    2.68   0
   8   4 -11    9.02    2.51   0
   8  -4 -11   11.56    2.62   0
  -6   4  11    2.09    2.60   0
   6   4 -11    1.45    2.52   0
   6  -4 -11   -1.10    2.70   0
  -6  -4  11    1.00    2.45   0
  -4   4  11   40.00    2.69   0
   4   4 -11   39.40    2.76   0
   4  -4 -11   31.93    2.61   0
  -4  -4  11   36.96    2.62   0
  -2   4  11  201.86    3.17   0
   2   4 -11  229.45    3.11   0
  -2  -4  11  242.70    3.18   0
   2  -4 -11  226.66    3.28   0
   0   4  11  104.84    2.23   0
   0   4 -11  103.68    2.83   0
   0  -4  11  109.99    2.88   0
   0  -4 -11  111.14    2.29   0
   2   4  11   61.73    3.02   0
  -2   4 -11   59.60    2.96   0
   2  -4  11   69.78    2.84   0
  -2  -4 -11   61.50    2.91   0
 -23  -5  11   47.37    2.61   0
 -23  -5  11   47.16    2.99   0
 -21  -5  11   14.58    2.70   0
  21   5 -11   19.20    2.73   0
  19   5 -11  145.13    3.01   0
 -19  -5  11  137.26    2.50   0
 -17   5  11  195.51    4.60   0
  17   5 -11  194.55    3.10   0
  17  -5 -11  206.30    4.35   0
 -17  -5  11  195.22    3.23   0
  15  -5 -11  603.55    5.22   0
 -15   5  11  574.56    5.51   0
 -15  -5  11  599.94    3.90   0
  15   5 -11  631.97    3.97   0
 -13   5  11  468.71    4.68   0
 -13  -5  11  482.59    3.80   0
  13   5 -11  505.36    3.77   0
  13  -5 -11  475.63    4.44   0
  11   5 -11  626.66    3.47   0
 -11  -5  11  585.42    3.85   0
 -11   5  11  602.11    4.60   0
  11  -5 -11  616.26    4.00   0
   9   5 -11 1771.61    5.84   0
  -9  -5  11 1735.61    5.35   0
  -9   5  11 1726.45    6.52   0
   9  -5 -11 1817.64    6.41   0
  -7  -5  11 1056.42    4.69   0
  -7   5  11 1055.34    5.14   0
   7  -5 -11 1079.67    4.96   0
   7   5 -11 1081.82    4.79   0
  -5   5  11  948.22    4.89   0
   5  -5 -11 1026.94    4.88   0
   5   5 -11  970.96    4.38   0
  -5  -5  11  979.28    4.80   0
  -3   5  11  567.72    3.87   0
   3   5 -11  580.19    3.61   0
   3  -5 -11  585.41    4.05   0
  -3  -5  11  594.60    4.01   0
  -1   5  11  453.38    3.24   0
   1   5 -11  459.16    3.80   0
   1  -5 -11  466.59    3.89   0
  -1  -5  11  443.24    3.78   0
   1   5  11  332.71    3.43   0
   1  -5  11  322.96    3.51   0
  -1   5 -11  339.73    3.80   0
  -1  -5 -11  335.42    3.68   0
 -22  -6  11    4.97    2.68   0
 -22  -6  11    5.84    2.72   0
 -20  -6  11   -1.24    2.85   0
  20   6 -11    5.41    2.65   0
  18   6 -11  107.41    2.45   0
 -18  -6  11   95.45    3.11   0
  18  -6 -11  100.65    4.77   0
  18  -6 -11  101.01    4.91   0
 -16   6  11  120.61    3.79   0
  16  -6 -11  129.62    3.74   0
  16   6 -11  130.31    2.90   0
 -16  -6  11  133.63    3.06   0
 -14   6  11   10.31    3.28   0
 -14  -6  11    6.94    2.39   0
  14  -6 -11   11.68    3.03   0
  14   6 -11    7.65    2.44   0
 -12   6  11   53.11    2.96   0
 -12  -6  11   57.21    2.54   0
  12   6 -11   50.75    2.61   0
  12  -6 -11   54.32    2.88   0
 -10   6  11   19.06    2.86   0
 -10  -6  11   21.13    2.52   0
  10   6 -11   19.98    1.85   0
  10  -6 -11   19.44    2.69   0
  -8  -6  11   34.91    2.59   0
   8   6 -11   31.37    1.98   0
  -8   6  11   31.40    2.91   0
   8  -6 -11   29.75    2.74   0
  -6  -6  11   -2.66    2.40   0
   6   6 -11   -2.81    2.62   0
  -6   6  11    5.66    2.62   0
   6  -6 -11    1.82    2.58   0
  -4   6  11   74.69    2.72   0
   4  -6 -11   72.71    2.88   0
  -4  -6  11   68.47    2.85   0
   4   6 -11   67.22    2.93   0
  -2   6  11   99.77    2.87   0
   2  -6 -11  103.10    2.89   0
  -2  -6  11  103.41    2.72   0
   2   6 -11  104.36    2.91   0
   0   6  11    3.12    2.47   0
   0  -6 -11    4.44    2.72   0
   0  -6  11    3.99    2.58   0
   0   6 -11    1.05    2.54   0
 -21  -7  11   39.83    3.13   0
  19   7 -11   64.54    2.22   0
 -19  -7  11   61.71    2.99   0
  17   7 -11  179.66    2.57   0
  17  -7 -11  174.69    4.38   0
  17  -7 -11  182.26    4.67   0
 -17  -7  11  188.14    3.13   0
 -15   7  11  176.35    3.98   0
  15   7 -11  202.08    2.51   0
 -15  -7  11  191.46    3.10   0
  15  -7 -11  193.04    3.92   0
  13   7 -11  308.47    3.22   0
 -13   7  11  291.35    3.84   0
 -13  -7  11  294.06    3.28   0
  13  -7 -11  309.53    3.79   0
 -11   7  11  224.90    3.54   0
 -11  -7  11  231.42    3.02   0
  11   7 -11  242.30    2.60   0
  11  -7 -11  238.19    3.74   0
  -9   7  11   22.74    2.78   0
  -9  -7  11   18.21    1.88   0
   9   7 -11   20.14    1.82   0
   9  -7 -11   21.69    2.69   0
  -7  -7  11  144.20    2.37   0
  -7   7  11  142.14    3.03   0
   7   7 -11  145.87    3.08   0
   7  -7 -11  155.18    2.60   0
  -5  -7  11  331.38    3.50   0
  -5   7  11  318.49    3.73   0
   5   7 -11  328.32    3.62   0
   5  -7 -11  350.50    3.91   0
   3   7 -11  334.20    3.83   0
  -3   7  11  323.72    3.68   0
   3  -7 -11  342.14    3.80   0
  -3  -7  11  322.79    3.71   0
   1   7 -11   89.16    3.09   0
  -1   7  11   89.00    3.09   0
   1  -7 -11   93.79    3.16   0
  -1  -7  11   91.04    2.77   0
  18   8 -11   50.64    2.63   0
  18  -8 -11   22.21    4.95   0
  18  -8 -11   22.67    4.89   0
 -18  -8  11   47.52    3.00   0
  16  -8 -11  169.74    4.01   0
  16   8 -11  167.86    2.95   0
  16  -8 -11  169.12    4.27   0
 -16  -8  11  172.11    3.21   0
 -14  -8  11   18.11    2.50   0
  14   8 -11   15.19    2.35   0
  14  -8 -11   19.87    2.70   0
 -12   8  11    8.74    2.79   0
  12   8 -11    4.53    2.46   0
 -12  -8  11    9.12    1.78   0
  12  -8 -11    7.15    2.91   0
 -10   8  11   46.27    2.90   0
 -10  -8  11   48.18    2.72   0
  10  -8 -11   50.61    2.70   0
  10   8 -11   45.11    2.63   0
  -8   8  11    6.81    2.73   0
  -8  -8  11    1.59    1.91   0
   8  -8 -11   -3.73    2.66   0
   8   8 -11    3.88    2.71   0
  -6   8  11   -1.47    2.55   0
  -6  -8  11    0.90    2.37   0
   6   8 -11    3.57    2.67   0
   6  -8 -11    5.06    2.80   0
  -4  -8  11   39.71    2.86   0
  -4   8  11   37.68    2.96   0
   4   8 -11   36.70    2.98   0
   4  -8 -11   39.38    2.86   0
  -2   8  11    1.26    2.68   0
   2   8 -11    7.98    2.84   0
   2  -8 -11   16.69    3.03   0
  -2  -8  11    5.81    2.68   0
  17  -9 -11    1.32    3.31   0
  17   9 -11    5.32    2.08   0
 -17  -9  11    5.68    2.84   0
  17  -9 -11    0.17    3.33   0
  15  -9 -11   15.95    2.83   0
  15   9 -11   23.33    2.02   0
 -15  -9  11   20.53    2.43   0
  15  -9 -11   19.23    3.18   0
  13  -9 -11    2.67    2.72   0
 -13  -9  11    0.10    2.69   0
  13   9 -11    3.37    1.91   0
  13  -9 -11    0.44    2.69   0
  11   9 -11    1.27    2.48   0
 -11  -9  11    4.27    2.35   0
  11  -9 -11    0.52    2.69   0
  -9   9  11    6.75    2.51   0
   9   9 -11    8.44    2.53   0
  -9  -9  11    5.36    2.72   0
   9  -9 -11   -0.87    2.51   0
  -7   9  11   35.91    2.75   0
  -7  -9  11   29.63    2.67   0
   7  -9 -11   37.16    2.85   0
   7   9 -11   32.68    2.77   0
  -5   9  11   18.33    2.68   0
  -5  -9  11   19.14    2.83   0
   5  -9 -11   18.45    3.08   0
   5   9 -11   19.89    2.68   0
  12  10 -11   40.04    2.95   0
 -12 -10  11   35.67    2.99   0
  12 -10 -11   37.80    3.01   0
  12 -10 -11   37.93    2.95   0
  10 -10 -11    1.63    2.58   0
 -10 -10  11    2.42    2.71   0
  10  10 -11   -2.34    2.13   0
  10 -10 -11    0.90    2.87   0
 -24   0  12    5.41    3.11   0
 -24   0  12    8.43    3.58   0
 -22   0  12    2.07    2.86   0
  22   0 -12    1.67    2.98   0
 -20   0  12   58.52    3.04   0
  20   0 -12   61.26    2.87   0
  18   0 -12   45.48    2.76   0
 -18   0  12   44.30    2.94   0
  16   0 -12  264.71    3.44   0
 -16   0  12  258.49    3.54   0
  14   0 -12  679.25    4.53   0
 -14   0  12  687.23    4.55   0
  12   0 -12 1298.85    5.03   0
 -12   0  12 1299.24    5.53   0
  10   0 -12 1571.11    5.67   0
 -10   0  12 1594.94    5.71   0
   8   0 -12 2260.64    6.43   0
  -8   0  12 2337.71    6.64   0
   6   0 -12  599.64    3.85   0
  -6   0  12  613.25    3.47   0
   4   0 -12 1148.59    5.02   0
  -4   0  12 1116.03    4.90   0
   2   0 -12 1320.66    5.40   0
  -2   0  12 1387.25    5.43   0
   0   0 -12  472.46    4.00   0
   0   0  12  481.93    3.99   0
  -2   0 -12  194.62    3.26   0
   2   0  12  203.04    3.40   0
 -25  -1  12   85.42    3.56   0
 -25   1  12   90.97    4.45   0
 -25  -1  12   92.03    3.98   0
 -25   1  12   97.62    4.58   0
 -23  -1  12  110.84    3.26   0
  23   1 -12  116.48    3.14   0
 -23   1  12  107.52    3.99   0
 -21  -1  12  362.55    4.08   0
  21  -1 -12  367.62    4.51   0
  21   1 -12  382.19    4.01   0
 -21   1  12  362.64    4.42   0
 -19  -1  12   38.95    2.81   0
  19  -1 -12   43.25    2.71   0
  19   1 -12   45.52    2.95   0
 -19   1  12   40.55    3.37   0
 -17  -1  12    9.84    2.66   0
  17   1 -12   15.05    2.54   0
 -17   1  12    8.19    2.70   0
  17  -1 -12    7.62    2.80   0
 -15  -1  12  506.92    4.24   0
  15  -1 -12  541.33    4.29   0
 -15   1  12  523.21    4.33   0
  15   1 -12  497.84    4.11   0
  13  -1 -12  593.49    4.31   0
  13   1 -12  585.99    4.09   0
 -13   1  12  579.06    4.41   0
 -13  -1  12  586.25    4.17   0
  11  -1 -12  365.54    3.65   0
  11   1 -12  369.12    3.46   0
 -11   1  12  343.80    3.11   0
 -11  -1  12  357.57    3.48   0
   9  -1 -12   15.02    2.59   0
   9   1 -12   15.45    1.91   0
  -9   1  12   13.48    2.48   0
  -9  -1  12   13.86    2.47   0
   7  -1 -12   19.41    1.86   0
   7   1 -12   23.34    1.93   0
  -7   1  12   19.84    2.52   0
  -7  -1  12   16.24    2.45   0
   5  -1 -12  107.93    2.79   0
   5   1 -12  108.95    2.36   0
  -5   1  12  112.53    2.69   0
  -5  -1  12  109.97    2.79   0
   3   1 -12   80.30    2.96   0
  -3   1  12   77.41    2.64   0
  -3  -1  12   80.96    2.82   0
   3  -1 -12   88.01    2.83   0
   1   1 -12    7.73    2.67   0
  -1   1  12    6.42    2.68   0
  -1  -1  12   12.03    2.74   0
   1  -1 -12    7.26    2.01   0
  -1   1 -12   63.61    2.85   0
   1   1  12   72.24    2.72   0
   1  -1  12   71.51    2.88   0
  -1  -1 -12   69.22    3.01   0
 -24  -2  12   72.51    3.04   0
 -24   2  12   74.63    6.08   0
 -24  -2  12   75.97    3.27   0
 -24   2  12   74.87    6.02   0
 -22  -2  12  126.70    3.37   0
  22   2 -12  136.31    3.24   0
 -22   2  12  138.02    4.60   0
  22  -2 -12  139.20    4.42   0
  20   2 -12   71.19    2.98   0
 -20  -2  12   73.69    3.09   0
 -20   2  12   71.29    3.49   0
  20  -2 -12   74.20    3.29   0
 -18  -2  12   16.17    2.80   0
  18   2 -12   13.95    2.62   0
 -18   2  12   16.59    2.88   0
  18  -2 -12   16.36    2.70   0
 -16  -2  12   34.17    2.11   0
  16   2 -12   34.28    2.66   0
  16  -2 -12   35.22    2.64   0
 -16   2  12   31.67    2.82   0
 -14  -2  12  315.88    2.98   0
  14  -2 -12  315.08    3.69   0
 -14   2  12  321.15    3.91   0
  14   2 -12  327.84    3.49   0
 -12  -2  12  224.74    3.12   0
  12  -2 -12  229.71    3.45   0
 -12   2  12  231.85    3.50   0
  12   2 -12  234.84    3.14   0
  10  -2 -12   94.67    2.94   0
  10   2 -12   93.93    2.15   0
 -10   2  12   93.29    2.96   0
 -10  -2  12   96.30    2.82   0
   8   2 -12   20.01    2.72   0
  -8   2  12   24.34    2.61   0
  -8  -2  12   21.25    2.61   0
   8  -2 -12   23.03    2.65   0
   6   2 -12   92.30    2.68   0
  -6   2  12   93.55    2.74   0
  -6  -2  12   90.17    2.75   0
   6  -2 -12   89.55    2.84   0
   4   2 -12   50.38    2.67   0
  -4   2  12   50.74    2.53   0
  -4  -2  12   47.78    1.93   0
   4  -2 -12   50.85    2.74   0
   2   2 -12   48.46    2.80   0
  -2   2  12   47.81    2.53   0
  -2  -2  12   47.42    2.69   0
   2  -2 -12   50.70    2.15   0
   0   2 -12  172.42    3.07   0
   0   2  12  178.49    3.26   0
   0  -2  12  179.76    3.04   0
   0  -2 -12  180.97    3.08   0
  -2   2 -12   70.16    2.46   0
   2   2  12   65.71    2.98   0
   2  -2  12   60.22    3.05   0
  -2  -2 -12   68.33    2.81   0
 -25  -3  12   63.71    2.94   0
 -25  -3  12   71.35    3.22   0
 -23  -3  12  239.10    3.72   0
  23   3 -12  255.25    3.49   0
  21   3 -12  480.18    4.07   0
 -21  -3  12  452.59    4.07   0
 -21   3  12  463.76    6.54   0
  21  -3 -12  468.47    6.44   0
  19   3 -12  872.80    4.61   0
  19  -3 -12  826.26    6.35   0
 -19  -3  12  806.18    4.76   0
 -19   3  12  815.34    6.49   0
 -17  -3  12  409.12    3.85   0
 -17   3  12  399.21    4.45   0
  17  -3 -12  405.70    4.33   0
  17   3 -12  428.80    3.59   0
 -15  -3  12  153.53    2.41   0
  15   3 -12  160.02    2.97   0
  15  -3 -12  165.51    3.15   0
 -15   3  12  157.22    3.32   0
  13  -3 -12  261.97    3.43   0
 -13  -3  12  253.28    3.29   0
 -13   3  12  254.27    3.54   0
  13   3 -12  250.01    3.23   0
  11  -3 -12   60.11    2.93   0
 -11  -3  12   62.45    2.02   0
 -11   3  12   61.62    2.82   0
  11   3 -12   63.36    2.49   0
  -9   3  12   34.30    1.97   0
   9   3 -12   32.52    2.68   0
   9  -3 -12   35.19    2.01   0
  -9  -3  12   31.59    1.93   0
  -7   3  12    3.38    2.55   0
   7   3 -12    8.52    2.62   0
  -7  -3  12    0.93    2.55   0
   7  -3 -12    3.47    1.92   0
  -5   3  12   32.35    2.56   0
   5   3 -12   32.66    2.59   0
  -5  -3  12   30.33    2.53   0
   5  -3 -12   28.97    2.60   0
  -3   3  12   23.62    2.46   0
   3   3 -12   25.04    2.02   0
  -3  -3  12   26.64    2.62   0
   3  -3 -12   34.66    2.68   0
  -1   3  12    4.55    1.79   0
   1   3 -12    7.60    2.51   0
  -1  -3  12    2.59    1.89   0
   1  -3 -12    2.76    2.61   0
   1   3  12   23.05    2.84   0
  -1   3 -12   24.59    2.62   0
   1  -3  12   20.52    2.76   0
  -1  -3 -12   25.64    2.67   0
 -24  -4  12   15.25    2.70   0
 -24  -4  12   12.43    2.74   0
  22   4 -12    7.96    2.54   0
 -22  -4  12   10.73    2.85   0
 -20   4  12   93.48    4.48   0
 -20  -4  12  102.51    3.00   0
  20   4 -12  107.01    2.26   0
  20  -4 -12  103.91    4.25   0
  18   4 -12  556.48    4.01   0
 -18   4  12  508.02    5.48   0
 -18  -4  12  514.82    3.45   0
  18  -4 -12  526.17    5.35   0
  16  -4 -12  452.72    4.58   0
 -16  -4  12  422.09    3.56   0
 -16   4  12  445.24    4.56   0
  16   4 -12  452.52    3.66   0
  14  -4 -12   37.74    2.72   0
 -14  -4  12   39.29    1.96   0
  14   4 -12   44.52    2.57   0
 -14   4  12   36.15    2.81   0
  12   4 -12    8.28    1.76   0
 -12  -4  12    1.92    2.53   0
 -12   4  12    6.36    2.75   0
  12  -4 -12    3.01    2.49   0
 -10  -4  12  526.53    3.27   0
 -10   4  12  557.34    4.27   0
  10   4 -12  543.09    3.88   0
  10  -4 -12  556.59    4.24   0
  -8   4  12  305.37    3.42   0
   8   4 -12  317.01    3.46   0
   8  -4 -12  309.82    2.84   0
  -8  -4  12  300.36    3.34   0
  -6   4  12   14.63    2.67   0
   6   4 -12   16.78    2.58   0
   6  -4 -12   18.14    2.75   0
  -6  -4  12   16.46    2.52   0
  -4   4  12   19.04    2.53   0
   4   4 -12   17.80    1.99   0
  -4  -4  12   25.26    2.56   0
   4  -4 -12   21.06    2.01   0
  -2   4  12  198.71    2.59   0
   2   4 -12  207.80    3.36   0
  -2  -4  12  215.61    3.06   0
   2  -4 -12  195.60    3.03   0
   0   4  12  201.90    3.37   0
   0   4 -12  203.24    3.24   0
   0  -4  12  200.24    3.13   0
   0  -4 -12  204.83    3.44   0
 -23  -5  12    1.67    2.85   0
 -21  -5  12   19.45    2.73   0
  21   5 -12   26.97    2.81   0
 -19   5  12  105.71    4.36   0
 -19  -5  12  105.76    3.07   0
  19   5 -12  116.88    2.76   0
  19  -5 -12  109.44    4.15   0
  17   5 -12  217.21    3.22   0
 -17   5  12  198.27    4.14   0
  17  -5 -12  211.83    3.90   0
 -17  -5  12  206.26    3.13   0
  15  -5 -12   26.80    3.16   0
 -15   5  12   22.00    3.04   0
 -15  -5  12   27.23    2.65   0
  15   5 -12   31.11    2.60   0
 -13  -5  12   32.92    2.57   0
 -13   5  12   26.43    2.84   0
  13   5 -12   18.72    2.56   0
  13  -5 -12   24.67    2.53   0
  11   5 -12   85.16    2.11   0
 -11  -5  12   76.32    2.09   0
 -11   5  12   81.15    3.09   0
  11  -5 -12   82.37    2.27   0
  -9  -5  12    3.57    2.49   0
  -9   5  12    6.00    2.72   0
   9  -5 -12    7.12    2.81   0
   9   5 -12    8.66    2.51   0
  -7   5  12    4.59    2.03   0
   7  -5 -12    2.53    2.72   0
   7   5 -12   -0.45    1.90   0
  -7  -5  12    2.47    1.87   0
  -5   5  12   12.62    2.71   0
   5   5 -12   13.22    1.99   0
   5  -5 -12   15.77    2.52   0
  -5  -5  12    7.72    2.62   0
  -3   5  12    0.69    2.49   0
   3   5 -12    3.21    2.70   0
   3  -5 -12   -1.29    2.57   0
  -3  -5  12    4.19    2.60   0
  -1   5  12    4.16    2.40   0
   1   5 -12    6.10    2.86   0
  -1  -5  12    7.96    2.66   0
   1  -5 -12    4.00    1.98   0
 -22  -6  12    4.99    3.00   0
  22   6 -12    5.97    2.12   0
  20   6 -12   56.50    2.72   0
 -20  -6  12   52.97    2.90   0
 -18   6  12  283.60    4.87   0
  18  -6 -12  295.12    4.70   0
  18   6 -12  301.60    2.96   0
 -18  -6  12  284.60    3.45   0
  16   6 -12  421.09    3.54   0
  16  -6 -12  406.65    4.55   0
 -16   6  12  394.11    4.93   0
 -16  -6  12  407.83    3.51   0
 -14   6  12  198.14    3.60   0
 -14  -6  12  196.46    2.95   0
  14   6 -12  209.97    2.96   0
  14  -6 -12  210.29    3.45   0
 -12   6  12  264.10    3.79   0
 -12  -6  12  269.30    3.22   0
  12   6 -12  279.49    2.70   0
  12  -6 -12  280.36    3.62   0
 -10  -6  12  251.13    2.55   0
  10   6 -12  255.56    2.58   0
 -10   6  12  244.60    3.55   0
  10  -6 -12  257.50    3.33   0
  -8  -6  12  438.26    3.14   0
   8   6 -12  437.40    3.63   0
  -8   6  12  443.85    3.85   0
   8  -6 -12  454.23    3.88   0
  -6   6  12  702.48    4.57   0
   6  -6 -12  709.46    4.64   0
  -6  -6  12  691.48    4.38   0
   6   6 -12  672.15    3.84   0
  -4   6  12  364.40    3.16   0
   4  -6 -12  369.07    3.26   0
  -4  -6  12  384.90    3.13   0
   4   6 -12  372.26    3.76   0
  -2   6  12  229.18    3.39   0
   2  -6 -12  247.22    3.41   0
  -2  -6  12  247.01    2.84   0
   2   6 -12  252.61    3.57   0
 -21  -7  12   67.26    3.14   0
  21   7 -12   75.01    3.02   0
  19   7 -12  258.66    2.95   0
 -19  -7  12  246.74    3.54   0
  19  -7 -12  247.19    6.49   0
  19  -7 -12  237.01    6.18   0
 -17   7  12  460.32    5.47   0
  17  -7 -12  451.17    5.11   0
 -17  -7  12  455.11    3.38   0
  17   7 -12  473.32    3.29   0
 -15   7  12   94.46    3.16   0
  15   7 -12  100.45    2.77   0
 -15  -7  12   90.82    2.27   0
  15  -7 -12   99.19    3.36   0
 -13   7  12   65.67    3.00   0
 -13  -7  12   58.25    2.69   0
  13   7 -12   60.27    2.06   0
  13  -7 -12   66.68    2.88   0
 -11   7  12  107.59    3.21   0
 -11  -7  12  107.84    2.22   0
  11   7 -12  103.98    2.18   0
  11  -7 -12  110.37    3.10   0
  -9   7  12  160.44    3.06   0
  -9  -7  12  157.70    3.08   0
   9   7 -12  164.29    2.89   0
   9  -7 -12  156.25    3.09   0
  -7  -7  12  227.71    3.29   0
  -7   7  12  224.58    3.52   0
   7   7 -12  221.65    2.74   0
   7  -7 -12  226.55    2.87   0
  -5   7  12    1.05    2.17   0
   5   7 -12    3.51    2.55   0
   5  -7 -12    2.46    2.91   0
  -5  -7  12    0.51    1.89   0
   3   7 -12   22.70    2.71   0
  -3   7  12   26.52    2.26   0
   3  -7 -12   24.58    3.10   0
  -3  -7  12   24.26    2.56   0
  18  -8 -12   37.13    3.64   0
  18   8 -12   33.50    2.73   0
 -18  -8  12   35.32    2.94   0
  18  -8 -12   31.90    3.56   0
 -16  -8  12   11.26    2.69   0
  16   8 -12   13.74    2.63   0
  16  -8 -12   13.82    2.72   0
 -14   8  12   26.09    2.86   0
  14   8 -12   28.49    2.53   0
 -14  -8  12   25.82    2.56   0
  14  -8 -12   25.70    2.76   0
 -12   8  12   11.28    3.07   0
 -12  -8  12    9.44    2.48   0
  12  -8 -12    9.75    2.75   0
  12   8 -12   14.29    2.48   0
 -10   8  12    1.35    2.78   0
 -10  -8  12    4.32    2.56   0
  10  -8 -12    3.77    2.65   0
  10   8 -12   -0.48    2.49   0
  -8   8  12   41.12    2.80   0
  -8  -8  12   42.46    2.66   0
   8   8 -12   41.37    2.82   0
   8  -8 -12   41.91    3.02   0
  -6  -8  12   86.32    2.87   0
  -6   8  12   88.16    3.04   0
   6   8 -12   94.53    2.80   0
   6  -8 -12   86.68    3.08   0
  -4   8  12   82.92    2.82   0
   4   8 -12   80.12    3.20   0
   4  -8 -12   70.39    3.24   0
  -4  -8  12   73.07    2.79   0
 -15  -9  12  157.17    2.98   0
  15  -9 -12  168.83    3.60   0
  15   9 -12  154.84    3.20   0
  15  -9 -12  161.72    3.95   0
  13   9 -12   89.70    2.82   0
 -13  -9  12   85.51    2.97   0
  13  -9 -12   87.70    3.11   0
 -11   9  12   72.11    3.09   0
  11   9 -12   76.67    3.09   0
 -11  -9  12   67.07    3.01   0
  11  -9 -12   75.61    3.20   0
  -9   9  12   46.04    3.06   0
  -9  -9  12   45.34    2.57   0
   9  -9 -12   48.30    2.39   0
   9   9 -12   50.07    2.19   0
  -7   9  12    3.13    2.67   0
  -7  -9  12   10.42    2.79   0
   7  -9 -12   11.53    2.21   0
   7   9 -12   12.26    2.92   0
 -25   1  13    0.70    3.49   0
 -25  -1  13   -3.01    2.94   0
 -25   1  13    3.72    3.78   0
 -23  -1  13    1.53    2.80   0
  23   1 -13    4.72    2.97   0
  23  -1 -13    3.81    3.17   0
 -23   1  13    3.38    3.28   0
  21   1 -13    5.48    2.37   0
 -21  -1  13   39.99    2.85   0
  21  -1 -13    4.33    2.95   0
 -21   1  13    2.68    2.86   0
 -19  -1  13    2.02    2.48   0
  19  -1 -13    5.64    2.58   0
  19   1 -13    3.70    2.53   0
 -19   1  13   13.57    2.82   0
  17   1 -13  130.57    3.04   0
 -17  -1  13  130.31    3.17   0
  17  -1 -13  127.42    3.06   0
 -17   1  13  129.06    3.24   0
  15  -1 -13  498.62    4.06   0
  15   1 -13  489.72    3.83   0
 -15   1  13  500.33    4.12   0
 -15  -1  13  488.33    4.01   0
  13  -1 -13  553.42    3.63   0
  13   1 -13  584.28    4.01   0
 -13   1  13  541.80    4.19   0
 -13  -1  13  567.12    3.89   0
  11  -1 -13  347.35    3.37   0
  11   1 -13  357.82    3.47   0
 -11   1  13  348.73    2.99   0
 -11  -1  13  343.13    3.44   0
   9  -1 -13  105.98    2.72   0
   9   1 -13  100.33    2.79   0
  -9   1  13  116.44    2.20   0
  -9  -1  13  107.42    2.71   0
   7  -1 -13  151.32    2.95   0
   7   1 -13  147.82    2.32   0
  -7   1  13  150.29    2.34   0
  -7  -1  13  140.85    2.85   0
   5  -1 -13  651.82    4.10   0
   5   1 -13  641.48    4.08   0
  -5   1  13  645.99    3.95   0
  -5  -1  13  692.03    4.09   0
   3  -1 -13  781.50    4.46   0
   3   1 -13  743.18    4.49   0
  -3   1  13  802.71    4.41   0
  -3  -1  13  816.75    4.57   0
   1  -1 -13  296.61    3.76   0
   1   1 -13  308.15    3.59   0
  -1   1  13  313.57    3.46   0
  -1  -1  13  320.15    3.52   0
  -1  -1 -13   39.86    2.23   0
  -1   1 -13   40.04    3.07   0
   1   1  13   39.16    2.87   0
   1  -1  13   43.80    2.94   0
 -24  -2  13  301.36    4.02   0
 -24   2  13  323.05    5.88   0
  24   2 -13  334.09    3.97   0
 -22  -2  13  750.24    5.06   0
  22  -2 -13  798.03    6.48   0
  22   2 -13  807.36    4.98   0
 -22   2  13  772.46    6.47   0
 -20  -2  13  308.32    3.56   0
  20  -2 -13  344.98    4.31   0
 -20   2  13  319.32    4.18   0
  20   2 -13  338.78    3.70   0
 -18  -2  13   80.30    2.27   0
  18   2 -13   85.26    2.67   0
 -18   2  13   80.92    3.12   0
  18  -2 -13   83.56    2.94   0
  16   2 -13  649.89    3.75   0
 -16  -2  13  638.86    4.27   0
  16  -2 -13  675.74    4.58   0
 -16   2  13  659.65    4.73   0
 -14  -2  13 1191.28    5.12   0
  14  -2 -13 1204.22    5.39   0
 -14   2  13 1171.04    5.49   0
  14   2 -13 1205.98    4.68   0
  12  -2 -13  825.88    4.21   0
 -12   2  13  804.18    4.67   0
  12   2 -13  827.89    4.43   0
 -12  -2  13  847.98    4.46   0
  10  -2 -13   17.59    2.55   0
  10   2 -13   17.08    1.80   0
 -10   2  13   14.72    1.81   0
 -10  -2  13   12.08    2.53   0
   8  -2 -13    5.82    2.56   0
   8   2 -13    4.39    2.35   0
  -8   2  13    2.94    2.55   0
  -8  -2  13    4.44    2.45   0
   6   2 -13  180.31    2.45   0
  -6   2  13  175.53    2.98   0
  -6  -2  13  186.18    2.99   0
   6  -2 -13  180.48    3.03   0
   4   2 -13   34.24    2.78   0
  -4   2  13   35.76    2.52   0
  -4  -2  13   35.14    2.67   0
   4  -2 -13   35.18    2.06   0
   2   2 -13   19.95    2.14   0
  -2   2  13   18.45    2.54   0
  -2  -2  13   18.92    2.65   0
   2  -2 -13   19.38    2.80   0
   0   2 -13    2.85    2.69   0
   0   2  13    2.93    2.83   0
   0  -2  13    0.44    2.57   0
   0  -2 -13   -1.68    2.04   0
 -25  -3  13   -3.48    3.17   0
 -23  -3  13   15.23    3.03   0
 -23   3  13   15.17    4.47   0
  23   3 -13   17.91    2.78   0
 -21  -3  13   12.13    2.99   0
  21   3 -13   19.02    2.78   0
 -21   3  13   15.29    3.52   0
  21  -3 -13   14.17    3.04   0
 -19  -3  13   68.46    2.93   0
 -19   3  13   62.82    3.53   0
  19   3 -13   69.69    2.79   0
  19  -3 -13   62.57    2.81   0
 -17  -3  13   13.30    2.01   0
  17   3 -13    9.73    2.46   0
  17  -3 -13   13.55    2.62   0
 -17   3  13   11.23    2.83   0
  15   3 -13  224.74    2.92   0
 -15  -3  13  217.91    3.15   0
  15  -3 -13  221.20    3.26   0
 -15   3  13  214.58    3.45   0
 -13  -3  13  315.10    3.38   0
  13  -3 -13  301.59    3.56   0
 -13   3  13  307.03    3.55   0
  13   3 -13  315.50    3.36   0
  11  -3 -13   29.11    2.69   0
 -11   3  13   29.23    2.81   0
  11   3 -13   26.42    2.53   0
 -11  -3  13   25.57    2.52   0
  -9   3  13  181.41    3.08   0
   9   3 -13  176.57    2.99   0
  -9  -3  13  178.22    2.82   0
   9  -3 -13  165.17    2.39   0
  -7   3  13    1.92    1.87   0
   7   3 -13    0.00    1.79   0
  -7  -3  13   -0.85    2.40   0
   7  -3 -13    2.31    2.53   0
  -5   3  13    1.35    2.44   0
   5   3 -13    5.40    2.57   0
  -5  -3  13    4.02    2.56   0
   5  -3 -13    4.80    2.49   0
  -3   3  13    1.79    1.79   0
   3   3 -13    5.12    2.49   0
  -3  -3  13    2.70    2.44   0
   3  -3 -13    1.94    1.84   0
  -1   3  13    8.79    2.78   0
   1   3 -13   16.18    2.82   0
  -1  -3  13    9.46    2.75   0
   1  -3 -13    6.14    2.88   0
 -24  -4  13   36.17    3.05   0
  24   4 -13   31.75    2.88   0
  22   4 -13   95.25    2.74   0
  22  -4 -13   98.15    5.20   0
 -22   4  13   89.96    5.48   0
 -22  -4  13  100.27    3.16   0
  20  -4 -13  432.02    5.10   0
  20   4 -13  435.06    3.74   0
 -20   4  13  415.18    5.28   0
 -20  -4  13  392.70    3.76   0
 -18  -4  13  398.49    3.79   0
 -18   4  13  403.64    4.49   0
  18  -4 -13  420.58    4.31   0
  18   4 -13  442.84    3.63   0
  16  -4 -13   51.42    2.80   0
 -16  -4  13   52.36    2.76   0
  16   4 -13   51.46    2.67   0
 -16   4  13   48.23    2.94   0
  14  -4 -13  310.52    3.53   0
  14   4 -13  329.88    2.88   0
 -14  -4  13  315.92    3.26   0
 -14   4  13  314.66    3.84   0
 -12  -4  13  547.22    3.73   0
 -12   4  13  520.22    4.22   0
  12   4 -13  532.01    3.32   0
  12  -4 -13  547.34    4.14   0
 -10   4  13  940.27    4.94   0
  10   4 -13  981.85    4.56   0
  10  -4 -13  987.18    4.95   0
 -10  -4  13  961.66    4.55   0
  -8   4  13  437.67    3.30   0
   8   4 -13  456.25    3.52   0
   8  -4 -13  453.24    3.84   0
  -8  -4  13  431.87    3.55   0
  -6   4  13   18.68    1.85   0
   6   4 -13   12.35    2.45   0
  -6  -4  13   13.15    2.52   0
   6  -4 -13    9.92    2.61   0
  -4   4  13   28.61    1.94   0
   4   4 -13   34.60    2.83   0
  -4  -4  13   27.87    2.52   0
   4  -4 -13   24.98    2.49   0
  -2   4  13    6.43    2.61   0
   2   4 -13    4.91    2.60   0
  -2  -4  13    5.44    2.73   0
   2  -4 -13    5.03    1.91   0
  23   5 -13    9.17    2.57   0
 -23  -5  13   11.32    2.93   0
 -21   5  13    1.14    3.99   0
 -21  -5  13   -1.08    2.54   0
  21  -5 -13    1.49    3.88   0
  21   5 -13   -0.46    2.40   0
  19   5 -13  102.79    2.33   0
 -19   5  13   93.02    3.99   0
 -19  -5  13   91.74    3.03   0
  19  -5 -13   99.48    3.65   0
  17  -5 -13   11.79    2.57   0
 -17   5  13   12.57    2.83   0
 -17  -5  13   14.72    2.75   0
  17   5 -13   11.01    2.60   0
  15  -5 -13    1.94    2.66   0
 -15  -5  13    2.60    1.84   0
 -15   5  13    4.04    2.81   0
  15   5 -13    2.37    2.41   0
 -13  -5  13   25.98    1.88   0
  13   5 -13   28.20    2.48   0
 -13   5  13   26.96    2.85   0
  13  -5 -13   28.68    2.69   0
  11   5 -13  482.49    3.18   0
 -11  -5  13  476.43    3.66   0
 -11   5  13  483.63    4.18   0
  11  -5 -13  477.00    3.49   0
  -9   5  13  784.34    4.76   0
   9  -5 -13  790.36    4.60   0
   9   5 -13  790.37    4.24   0
  -9  -5  13  763.13    4.15   0
  -7   5  13  457.96    3.46   0
   7   5 -13  457.11    3.31   0
   7  -5 -13  447.31    3.93   0
  -7  -5  13  456.64    3.79   0
  -5   5  13  149.45    3.11   0
   5   5 -13  152.04    3.15   0
   5  -5 -13  146.19    3.01   0
  -5  -5  13  151.72    3.03   0
  -3   5  13  170.95    3.05   0
   3   5 -13  180.20    3.44   0
  -3  -5  13  181.78    3.33   0
   3  -5 -13  169.12    3.02   0
 -22  -6  13   11.27    2.96   0
  22   6 -13   16.12    2.62   0
 -20   6  13   14.53    3.68   0
 -20  -6  13    9.74    2.69   0
  20   6 -13   14.95    2.59   0
  20  -6 -13   13.95    3.63   0
  18   6 -13   14.90    1.98   0
 -18   6  13   14.66    2.93   0
  18  -6 -13   14.06    3.32   0
 -18  -6  13   13.95    2.13   0
  16  -6 -13    1.67    2.49   0
 -16   6  13    1.40    3.15   0
 -16  -6  13    0.41    2.38   0
  16   6 -13    1.11    1.82   0
 -14   6  13   47.51    3.04   0
 -14  -6  13   46.52    2.52   0
  14   6 -13   47.85    2.63   0
  14  -6 -13   45.96    2.63   0
 -12  -6  13    2.05    1.78   0
 -12   6  13    1.16    2.83   0
  12   6 -13   -1.07    2.31   0
  12  -6 -13    1.44    2.54   0
 -10  -6  13   41.95    2.63   0
  10   6 -13   48.58    2.60   0
 -10   6  13   48.78    2.78   0
  10  -6 -13   45.85    2.70   0
   8   6 -13  205.58    2.62   0
  -8   6  13  209.65    3.48   0
   8  -6 -13  205.62    2.81   0
  -8  -6  13  209.63    3.24   0
  -6   6  13   45.09    2.95   0
   6  -6 -13   49.81    2.93   0
  -6  -6  13   44.28    2.75   0
   6   6 -13   46.42    2.13   0
  -4   6  13    1.92    2.00   0
   4  -6 -13   -1.06    2.17   0
  -4  -6  13   -1.74    2.53   0
   4   6 -13   -4.06    2.85   0
 -21  -7  13   11.46    2.23   0
  21   7 -13   13.46    2.88   0
  19  -7 -13   42.11    3.74   0
 -19  -7  13   45.29    3.00   0
  19   7 -13   50.93    2.82   0
 -17   7  13   57.21    3.53   0
  17  -7 -13   56.18    3.37   0
  17   7 -13   55.28    2.73   0
 -17  -7  13   59.13    2.18   0
 -15   7  13   15.73    2.74   0
 -15  -7  13   13.05    2.54   0
  15   7 -13   11.00    1.86   0
  15  -7 -13    8.81    2.57   0
 -13   7  13   41.74    3.19   0
 -13  -7  13   42.75    1.91   0
  13   7 -13   45.01    1.91   0
  13  -7 -13   44.75    2.86   0
 -11  -7  13   18.73    2.51   0
 -11   7  13   14.33    2.88   0
  11   7 -13   20.66    1.87   0
  11  -7 -13   20.15    2.54   0
  -9  -7  13  144.30    2.46   0
  -9   7  13  132.53    3.23   0
   9   7 -13  144.92    3.01   0
   9  -7 -13  138.00    2.99   0
  -7   7  13  296.27    3.65   0
   7   7 -13  289.11    3.50   0
   7  -7 -13  293.85    3.08   0
  -7  -7  13  281.04    2.88   0
   5   7 -13  154.68    3.34   0
  -5   7  13  152.51    3.29   0
   5  -7 -13  151.45    3.41   0
  -5  -7  13  149.68    3.24   0
  18  -8 -13  201.99    4.46   0
 -18  -8  13  183.74    3.44   0
  18   8 -13  200.47    3.44   0
  18  -8 -13  196.46    4.46   0
 -16   8  13  198.23    4.10   0
  16   8 -13  215.83    3.27   0
 -16  -8  13  201.73    3.22   0
  16  -8 -13  203.98    4.00   0
  14   8 -13   88.87    2.81   0
 -14   8  13   82.93    3.13   0
 -14  -8  13   82.70    2.55   0
  14  -8 -13   83.15    3.19   0
 -12   8  13   78.31    3.17   0
 -12  -8  13   91.83    2.93   0
  12  -8 -13   88.05    3.02   0
  12   8 -13   90.89    2.97   0
 -10   8  13   59.31    3.01   0
 -10  -8  13   68.04    2.28   0
  10   8 -13   64.01    2.99   0
  10  -8 -13   66.38    2.97   0
  -8  -8  13   33.39    2.56   0
  -8   8  13   34.24    3.12   0
   8   8 -13   35.08    2.83   0
   8  -8 -13   31.00    3.10   0
  -6   8  13   25.73    2.94   0
   6   8 -13   19.90    2.96   0
   6  -8 -13   21.90    3.01   0
  -6  -8  13   22.01    2.14   0
  15   9 -13   15.57    2.81   0
  15  -9 -13    9.37    2.88   0
  13   9 -13   57.87    2.81   0
 -13  -9  13   56.13    2.97   0
 -13   9  13   56.68    3.12   0
  13  -9 -13   58.73    2.88   0
 -11   9  13    3.82    2.66   0
 -11  -9  13    4.12    2.77   0
  11  -9 -13    8.77    2.93   0
  11   9 -13    2.20    2.91   0
 -26   0  14   61.82    3.35   0
  24   0 -14   29.47    2.78   0
 -24   0  14   23.85    3.00   0
  22   0 -14    2.97    2.49   0
 -22   0  14    0.24    3.10   0
  20   0 -14  118.28    3.00   0
 -20   0  14  113.46    3.36   0
  18   0 -14   -0.24    2.57   0
 -18   0  14    3.60    2.70   0
  16   0 -14   46.59    2.59   0
 -16   0  14   44.88    2.88   0
  14   0 -14  172.55    2.94   0
 -14   0  14  168.31    3.13   0
  12   0 -14   83.94    2.17   0
 -12   0  14   81.31    2.10   0
  10   0 -14   63.59    2.05   0
 -10   0  14   64.01    2.51   0
   8   0 -14   16.71    2.52   0
  -8   0  14   12.59    2.45   0
   6   0 -14  262.75    3.32   0
  -6   0  14  282.42    3.19   0
   4   0 -14  630.74    4.28   0
  -4   0  14  637.73    4.20   0
   2   0 -14  357.27    3.59   0
  -2   0  14  391.62    3.73   0
 -25  -1  14   55.62    3.25   0
  25   1 -14   60.57    3.09   0
 -25   1  14   56.31    3.66   0
  25  -1 -14   57.78    3.59   0
 -23  -1  14   94.36    3.28   0
  23  -1 -14  105.02    3.45   0
  23   1 -14  104.49    3.11   0
 -23   1  14  101.37    3.67   0
 -21  -1  14   11.57    2.82   0
  21  -1 -14    9.42    2.55   0
  21   1 -14   16.50    2.64   0
 -21   1  14   14.91    2.73   0
 -19  -1  14   -0.38    2.42   0
  19   1 -14    1.16    1.78   0
 -19   1  14    4.40    2.71   0
  19  -1 -14   -0.68    2.54   0
  17  -1 -14  397.82    3.83   0
 -17   1  14  397.33    3.89   0
  17   1 -14  382.61    3.16   0
 -17  -1  14  367.88    3.61   0
  15  -1 -14  843.28    4.62   0
  15   1 -14  831.85    4.49   0
 -15   1  14  837.03    4.79   0
 -15  -1  14  832.30    4.58   0
  13  -1 -14  613.40    4.07   0
  13   1 -14  622.04    4.07   0
 -13   1  14  584.67    3.96   0
 -13  -1  14  624.76    4.02   0
  11  -1 -14    8.02    2.51   0
  11   1 -14   11.48    1.89   0
 -11   1  14   12.21    2.55   0
 -11  -1  14   13.16    2.45   0
   9  -1 -14   60.21    2.62   0
   9   1 -14   59.37    2.67   0
  -9   1  14   57.85    2.62   0
  -9  -1  14   52.63    2.65   0
   7  -1 -14  361.16    3.47   0
   7   1 -14  375.88    3.44   0
  -7   1  14  362.72    3.42   0
  -7  -1  14  410.16    3.40   0
   5  -1 -14   77.80    2.89   0
   5   1 -14   74.64    2.72   0
  -5   1  14   76.10    2.82   0
  -5  -1  14   76.49    2.87   0
   3  -1 -14   55.28    2.75   0
   3   1 -14   57.82    3.08   0
  -3   1  14   52.79    2.67   0
  -3  -1  14   54.31    2.94   0
   1  -1 -14    2.40    2.88   0
   1   1 -14    3.14    2.90   0
  -1   1  14    5.03    2.58   0
  -1  -1  14    0.32    2.54   0
  24   2 -14    4.56    2.73   0
  24  -2 -14    3.40    3.07   0
 -24  -2  14    6.49    2.89   0
 -24   2  14    2.99    3.25   0
  22   2 -14   29.67    2.57   0
 -22  -2  14   26.10    2.74   0
  22  -2 -14   27.61    3.17   0
 -22   2  14   24.44    3.44   0
 -20  -2  14    8.74    2.76   0
  20   2 -14   10.22    2.59   0
 -20   2  14    9.00    2.74   0
  20  -2 -14    8.87    2.55   0
 -18  -2  14   50.65    2.81   0
  18   2 -14   55.57    2.72   0
  18  -2 -14   49.88    2.78   0
 -18   2  14   46.60    2.78   0
 -16  -2  14  113.90    3.01   0
  16  -2 -14  115.11    2.87   0
 -16   2  14  116.23    3.16   0
  16   2 -14  107.46    2.89   0
  14  -2 -14  294.77    3.52   0
 -14   2  14  301.85    3.43   0
  14   2 -14  293.47    2.75   0
 -14  -2  14  296.51    3.30   0
  12  -2 -14   68.56    2.18   0
 -12   2  14   61.84    2.10   0
  12   2 -14   66.00    2.75   0
 -12  -2  14   66.13    2.76   0
  10  -2 -14   14.59    2.40   0
  10   2 -14   15.56    2.55   0
 -10   2  14   15.87    2.58   0
 -10  -2  14   12.30    2.36   0
   8  -2 -14    1.26    2.33   0
   8   2 -14    4.06    1.78   0
  -8   2  14   -1.32    2.38   0
  -8  -2  14    0.84    2.34   0
   6   2 -14  115.29    2.90   0
  -6   2  14  118.17    2.84   0
  -6  -2  14  117.54    2.78   0
   6  -2 -14  113.50    2.21   0
   4   2 -14   69.67    2.96   0
  -4   2  14   74.11    2.78   0
  -4  -2  14   70.61    2.82   0
   4  -2 -14   77.31    2.92   0
   2   2 -14    6.99    2.63   0
  -2   2  14    5.78    2.88   0
  -2  -2  14    9.08    2.63   0
   2  -2 -14    4.76    2.99   0
 -25  -3  14  156.00    3.52   0
  25   3 -14  171.64    3.56   0
  23  -3 -14  587.87    6.25   0
 -23  -3  14  559.60    4.55   0
 -23   3  14  565.28    6.34   0
  23   3 -14  599.79    4.42   0
  21  -3 -14  761.92    5.62   0
 -21  -3  14  718.41    4.73   0
 -21   3  14  759.23    5.78   0
  21   3 -14  794.01    4.71   0
 -19  -3  14  645.13    3.85   0
 -19   3  14  669.05    5.09   0
  19   3 -14  709.15    4.30   0
  19  -3 -14  686.17    4.82   0
 -17  -3  14  389.49    3.68   0
  17   3 -14  420.70    3.51   0
  17  -3 -14  402.34    3.90   0
 -17   3  14  394.48    4.09   0
 -15  -3  14  664.21    3.67   0
  15  -3 -14  690.76    4.35   0
 -15   3  14  662.39    4.64   0
  15   3 -14  674.41    4.11   0
  13  -3 -14  384.25    3.61   0
 -13   3  14  389.61    3.80   0
  13   3 -14  393.28    3.47   0
 -13  -3  14  375.46    3.02   0
  11  -3 -14  285.01    3.43   0
 -11   3  14  258.23    3.42   0
  11   3 -14  284.09    3.28   0
 -11  -3  14  289.27    3.24   0
  -9   3  14  333.44    3.52   0
   9   3 -14  326.77    3.13   0
  -9  -3  14  320.82    2.78   0
   9  -3 -14  329.54    3.38   0
  -7   3  14  161.99    2.89   0
   7   3 -14  156.74    2.80   0
  -7  -3  14  153.87    2.34   0
   7  -3 -14  161.81    3.04   0
  -5   3  14   98.51    2.78   0
   5   3 -14  100.74    2.98   0
  -5  -3  14   96.27    2.36   0
   5  -3 -14  103.04    2.29   0
  -3   3  14    0.80    2.47   0
   3   3 -14    1.72    2.72   0
  -3  -3  14    5.85    2.59   0
   3  -3 -14    3.72    2.00   0
 -24  -4  14    7.56    2.88   0
  24   4 -14    8.61    2.00   0
 -22  -4  14    1.66    2.87   0
 -22   4  14    0.30    3.43   0
  22  -4 -14    0.24    3.24   0
  22   4 -14    0.61    2.65   0
 -20  -4  14   12.46    2.71   0
 -20   4  14    9.29    3.63   0
  20  -4 -14    8.52    2.70   0
  20   4 -14    8.77    2.64   0
 -18  -4  14   -4.10    2.71   0
  18  -4 -14    0.34    2.48   0
 -18   4  14    0.50    2.77   0
  18   4 -14    1.40    2.62   0
 -16  -4  14    6.49    2.00   0
  16  -4 -14    6.90    2.57   0
  16   4 -14    3.07    1.86   0
 -16   4  14    4.14    2.49   0
  14   4 -14   26.44    1.91   0
  14  -4 -14   29.49    2.69   0
 -14  -4  14   27.34    2.39   0
 -14   4  14   27.60    2.84   0
 -12   4  14  364.98    3.78   0
  12   4 -14  340.30    3.39   0
  12  -4 -14  371.65    3.54   0
 -12  -4  14  355.29    2.90   0
 -10   4  14  399.51    3.71   0
  10   4 -14  416.10    3.51   0
 -10  -4  14  416.28    3.55   0
  10  -4 -14  412.39    3.82   0
  -8   4  14   67.56    2.87   0
   8   4 -14   68.41    2.71   0
  -8  -4  14   60.87    2.73   0
   8  -4 -14   69.49    2.72   0
  -6   4  14   10.14    2.57   0
   6   4 -14   14.63    2.50   0
  -6  -4  14   12.52    2.60   0
   6  -4 -14   13.90    1.94   0
  -4   4  14   29.49    2.69   0
   4   4 -14   24.22    2.76   0
  -4  -4  14   31.28    2.51   0
   4  -4 -14   33.79    2.73   0
  23   5 -14    6.89    2.72   0
 -23  -5  14    1.64    2.19   0
 -21   5  14  139.21    4.42   0
 -21  -5  14  134.23    2.46   0
  21   5 -14  149.21    2.80   0
  21  -5 -14  141.53    4.00   0
 -19   5  14  120.45    3.49   0
 -19  -5  14  122.63    3.13   0
  19  -5 -14  123.79    3.59   0
  19   5 -14  129.24    2.87   0
  17  -5 -14   10.21    2.56   0
 -17  -5  14   10.65    2.79   0
 -17   5  14   11.61    2.82   0
  17   5 -14   13.09    1.93   0
  15  -5 -14   23.31    2.54   0
 -15  -5  14   22.01    2.60   0
  15   5 -14   27.55    1.94   0
 -15   5  14   21.86    2.94   0
 -13  -5  14   55.42    2.60   0
  13   5 -14   52.55    2.52   0
 -13   5  14   53.94    2.77   0
  13  -5 -14   57.79    2.62   0
 -11  -5  14  364.62    3.44   0
 -11   5  14  349.98    3.73   0
  11  -5 -14  354.03    3.52   0
  11   5 -14  349.25    3.41   0
  -9   5  14   50.54    3.13   0
   9  -5 -14   44.01    3.08   0
   9   5 -14   49.64    2.76   0
  -9  -5  14   49.85    2.75   0
  -7   5  14   -0.54    2.59   0
   7   5 -14    5.13    2.72   0
  -7  -5  14   -1.00    2.58   0
   7  -5 -14    1.92    2.79   0
  -5   5  14    9.74    2.00   0
   5   5 -14    7.63    2.02   0
  -5  -5  14   10.69    2.59   0
   5  -5 -14   11.93    2.66   0
  22   6 -14   14.99    2.00   0
 -22  -6  14   10.95    2.71   0
  22  -6 -14    1.26    4.25   0
 -20   6  14    1.25    3.37   0
 -20  -6  14   -1.85    2.71   0
  20   6 -14    0.18    2.62   0
  20  -6 -14    0.56    3.15   0
 -18   6  14    8.43    2.84   0
  18  -6 -14    6.93    2.64   0
 -18  -6  14   10.83    2.52   0
  18   6 -14    6.46    2.63   0
  16  -6 -14    7.36    2.88   0
 -16   6  14    5.56    3.08   0
 -16  -6  14    2.59    2.53   0
  16   6 -14    3.45    2.27   0
 -14  -6  14   59.73    2.00   0
 -14   6  14   58.28    2.83   0
  14   6 -14   58.52    2.65   0
  14  -6 -14   62.84    2.82   0
 -12  -6  14  107.39    2.75   0
  12   6 -14  112.24    2.76   0
 -12   6  14  107.62    2.99   0
  12  -6 -14  110.17    3.02   0
 -10  -6  14  326.47    3.44   0
  10   6 -14  304.73    2.95   0
 -10   6  14  303.27    3.70   0
  10  -6 -14  312.74    3.41   0
  -8   6  14  234.05    3.46   0
   8  -6 -14  231.87    3.25   0
  -8  -6  14  220.39    3.37   0
   8   6 -14  231.09    2.85   0
  -6   6  14   87.27    3.18   0
   6  -6 -14  103.28    3.22   0
  -6  -6  14   97.79    2.86   0
   6   6 -14   93.23    3.04   0
  21  -7 -14   15.92    3.61   0
 -19   7  14   58.66    3.55   0
  19  -7 -14   61.26    3.36   0
 -19  -7  14   55.44    2.82   0
  19   7 -14   62.49    2.18   0
  17   7 -14  135.77    3.02   0
  17  -7 -14  129.90    3.27   0
 -17   7  14  125.35    3.83   0
 -17  -7  14  123.95    2.88   0
 -15   7  14   95.75    3.23   0
 -15  -7  14   95.65    2.77   0
  15   7 -14   97.64    2.22   0
  15  -7 -14  100.11    3.03   0
 -13  -7  14   28.77    2.57   0
 -13   7  14   37.18    2.93   0
  13   7 -14   37.85    2.43   0
  13  -7 -14   32.11    2.77   0
 -11  -7  14   59.33    2.86   0
 -11   7  14   62.36    3.17   0
  11   7 -14   67.16    2.89   0
  11  -7 -14   62.47    3.06   0
  -9   7  14   91.94    3.21   0
   9   7 -14   87.91    2.95   0
   9  -7 -14   89.64    2.91   0
  -9  -7  14   86.70    2.76   0
   7   7 -14  135.50    3.02   0
  -7   7  14  123.82    3.28   0
   7  -7 -14  126.68    2.63   0
  -7  -7  14  122.33    2.80   0
 -18   8  14    1.94    3.62   0
  18  -8 -14    3.45    2.85   0
  18   8 -14   -0.06    2.79   0
 -16   8  14    4.40    2.86   0
  16   8 -14    3.32    2.76   0
 -16  -8  14    4.25    2.82   0
  16  -8 -14    4.22    2.97   0
 -14   8  14    0.00    3.12   0
 -14  -8  14    0.98    2.02   0
  14  -8 -14    1.24    2.81   0
  14   8 -14    1.13    2.76   0
 -12   8  14   27.72    2.72   0
 -12  -8  14   24.43    2.19   0
  12   8 -14   27.76    2.20   0
  12  -8 -14   31.05    2.66   0
 -10  -8  14    5.42    2.74   0
 -10   8  14    0.91    3.02   0
  10   8 -14    6.04    2.60   0
  10  -8 -14    9.43    2.94   0
 -25  -1  15  112.12    3.41   0
  25  -1 -15  123.67    3.38   0
 -25   1  15  111.91    3.53   0
  25   1 -15  115.80    3.27   0
 -23  -1  15   15.89    2.86   0
  23  -1 -15   18.37    2.97   0
 -23   1  15   14.14    2.82   0
  23   1 -15   15.08    2.50   0
  21  -1 -15   43.97    2.67   0
  21   1 -15   43.95    2.79   0
 -21   1  15   42.56    2.83   0
 -21  -1  15   38.51    2.98   0
  19   1 -15   36.74    2.53   0
 -19   1  15   40.33    2.71   0
  19  -1 -15   40.16    2.72   0
 -19  -1  15   42.93    2.80   0
  17  -1 -15    8.30    2.59   0
 -17   1  15    9.81    2.66   0
  17   1 -15   10.43    2.56   0
 -17  -1  15    7.19    2.50   0
  15  -1 -15   10.54    2.53   0
  15   1 -15   12.18    2.61   0
 -15   1  15    8.03    2.67   0
 -15  -1  15    4.95    2.65   0
  13  -1 -15    8.01    2.39   0
  13   1 -15    5.67    2.59   0
 -13   1  15    4.28    1.88   0
 -13  -1  15    7.60    2.62   0
  11  -1 -15   -2.57    1.83   0
  11   1 -15   -4.05    2.37   0
 -11   1  15   -3.40    2.57   0
 -11  -1  15    1.40    2.41   0
   9  -1 -15  143.46    2.41   0
   9   1 -15  140.25    2.87   0
  -9   1  15  143.59    2.86   0
  -9  -1  15  136.34    2.81   0
   7  -1 -15  317.65    3.44   0
   7   1 -15  317.00    2.87   0
  -7   1  15  331.49    2.88   0
  -7  -1  15  333.00    3.00   0
   5  -1 -15  267.04    3.31   0
   5   1 -15  274.80    2.98   0
  -5   1  15  273.63    3.38   0
  -5  -1  15  277.08    3.53   0
   3  -1 -15   62.39    3.08   0
   3   1 -15   61.32    2.97   0
  -3   1  15   66.99    3.07   0
  -3  -1  15   63.86    2.67   0
  24  -2 -15  233.96    4.38   0
 -24  -2  15  217.35    3.61   0
  24   2 -15  235.31    3.55   0
 -24   2  15  220.78    4.02   0
 -22  -2  15  152.32    3.33   0
  22  -2 -15  156.73    3.29   0
 -22   2  15  152.01    3.49   0
  22   2 -15  157.97    3.21   0
 -20  -2  15  118.05    3.03   0
  20   2 -15  104.21    2.89   0
 -20   2  15  114.89    3.16   0
  20  -2 -15  116.17    2.98   0
  18   2 -15  393.95    3.58   0
  18  -2 -15  393.49    3.86   0
 -18   2  15  368.61    4.07   0
 -18  -2  15  367.81    3.61   0
  16  -2 -15  968.70    4.99   0
 -16   2  15  935.35    5.09   0
  16   2 -15  967.63    4.74   0
 -16  -2  15  943.27    4.78   0
  14  -2 -15  407.40    3.60   0
 -14   2  15  394.21    3.64   0
  14   2 -15  434.63    3.69   0
 -14  -2  15  413.21    3.67   0
  12  -2 -15  110.42    2.76   0
 -12   2  15  113.19    2.95   0
  12   2 -15  111.32    2.76   0
 -12  -2  15  110.26    2.75   0
  10  -2 -15  419.64    3.46   0
  10   2 -15  426.57    3.08   0
 -10   2  15  410.70    3.60   0
 -10  -2  15  443.06    3.43   0
   8  -2 -15  630.68    4.08   0
   8   2 -15  602.76    3.55   0
  -8   2  15  615.46    3.68   0
  -8  -2  15  656.79    4.15   0
   6  -2 -15  274.36    3.33   0
   6   2 -15  269.03    3.47   0
  -6   2  15  270.06    3.33   0
  -6  -2  15  266.42    2.87   0
   4  -2 -15   38.14    2.34   0
   4   2 -15   37.75    2.20   0
  -4   2  15   42.09    2.92   0
  -4  -2  15   32.85    2.60   0
 -25  -3  15    4.53    2.92   0
  25   3 -15    1.63    2.73   0
  25  -3 -15    0.09    3.29   0
 -25   3  15    0.66    3.87   0
 -23  -3  15   10.34    2.63   0
  23   3 -15    7.03    2.69   0
  23  -3 -15    5.77    3.14   0
 -23   3  15    5.47    3.48   0
 -21  -3  15   46.33    2.89   0
 -21   3  15   49.30    3.12   0
  21   3 -15   51.26    2.81   0
  21  -3 -15   53.14    3.13   0
 -19  -3  15    7.66    2.52   0
  19   3 -15    4.78    2.57   0
 -19   3  15    9.26    2.79   0
  19  -3 -15    8.80    2.58   0
 -17  -3  15   29.06    2.73   0
  17   3 -15   29.11    1.95   0
  17  -3 -15   29.07    2.74   0
 -17   3  15   31.93    2.89   0
  15  -3 -15   34.91    2.72   0
 -15   3  15   32.01    2.79   0
  15   3 -15   32.15    1.91   0
 -15  -3  15   32.91    2.05   0
  13  -3 -15   39.24    2.68   0
 -13   3  15   34.76    2.75   0
  13   3 -15   42.97    2.62   0
 -13  -3  15   44.46    1.96   0
  11  -3 -15    1.23    1.90   0
 -11   3  15   -2.03    2.66   0
  11   3 -15    0.09    2.45   0
 -11  -3  15    1.63    2.48   0
   9  -3 -15   12.07    2.82   0
  -9   3  15    7.88    2.72   0
   9   3 -15   12.73    2.57   0
  -9  -3  15   12.85    2.35   0
  -7   3  15   26.79    2.57   0
   7   3 -15   27.24    2.50   0
  -7  -3  15   20.53    2.69   0
   7  -3 -15   30.56    2.55   0
  -5   3  15    8.43    2.45   0
   5   3 -15    3.06    2.76   0
  -5  -3  15    1.63    2.62   0
   5  -3 -15    4.97    2.72   0
 -24  -4  15   73.16    3.15   0
  24  -4 -15   39.92    3.98   0
 -24   4  15   74.00    4.58   0
  24   4 -15   82.10    2.96   0
  22  -4 -15  307.89    4.70   0
  22   4 -15  315.52    3.71   0
 -22  -4  15  285.77    3.78   0
 -22   4  15  300.72    4.85   0
 -20  -4  15  445.96    3.92   0
 -20   4  15  453.81    4.94   0
  20  -4 -15  452.56    4.66   0
  20   4 -15  456.51    3.83   0
 -18  -4  15  192.58    3.38   0
  18   4 -15  207.59    2.71   0
  18  -4 -15  197.37    3.37   0
 -18   4  15  197.68    3.72   0
 -16  -4  15   12.60    2.45   0
  16   4 -15   12.96    1.80   0
  16  -4 -15   11.97    2.68   0
 -16   4  15   11.58    2.61   0
  14  -4 -15  133.66    3.03   0
 -14   4  15  140.06    3.17   0
  14   4 -15  139.19    2.86   0
 -14  -4  15  135.39    2.34   0
  12  -4 -15  489.91    3.91   0
 -12   4  15  485.93    3.93   0
  12   4 -15  493.80    3.75   0
 -12  -4  15  481.44    3.55   0
 -10   4  15  338.39    3.77   0
  10   4 -15  338.22    2.89   0
 -10  -4  15  346.51    3.42   0
  10  -4 -15  332.50    3.72   0
  -8   4  15  104.59    2.87   0
   8   4 -15  104.32    2.77   0
  -8  -4  15  117.30    2.90   0
   8  -4 -15  112.11    3.12   0
  -6   4  15   28.68    2.85   0
   6   4 -15   34.96    2.64   0
  -6  -4  15   40.38    2.72   0
   6  -4 -15   32.52    2.88   0
 -23   5  15   10.01    3.89   0
 -23  -5  15    8.92    3.01   0
  23  -5 -15    6.80    3.35   0
  23   5 -15   10.47    2.81   0
  21   5 -15   13.31    2.02   0
 -21  -5  15   11.62    2.10   0
 -21   5  15   16.47    3.44   0
  21  -5 -15   16.14    3.12   0
 -19  -5  15   94.86    2.93   0
 -19   5  15  100.63    3.71   0
  19  -5 -15   97.91    3.05   0
  19   5 -15  105.15    2.96   0
 -17  -5  15   23.30    2.60   0
  17  -5 -15   24.07    2.72   0
 -17   5  15   24.55    2.95   0
  17   5 -15   29.56    2.55   0
  15  -5 -15    2.16    1.93   0
 -15  -5  15   -2.63    2.45   0
  15   5 -15    0.73    2.44   0
 -15   5  15    1.92    2.80   0
 -13  -5  15    3.33    2.47   0
  13   5 -15    5.92    2.28   0
 -13   5  15    5.51    2.51   0
  13  -5 -15    4.36    2.62   0
 -11   5  15   28.11    2.92   0
  11   5 -15   20.61    2.51   0
  11  -5 -15   28.93    2.82   0
 -11  -5  15   24.89    2.39   0
  -9   5  15    0.40    2.04   0
   9   5 -15   -2.39    2.65   0
  -9  -5  15   -1.33    2.52   0
   9  -5 -15    1.08    2.57   0
  -7   5  15   20.30    2.96   0
   7   5 -15   23.11    2.07   0
  -7  -5  15   29.82    2.72   0
   7  -5 -15   23.58    2.21   0
 -22   6  15    7.69    4.01   0
 -22  -6  15    9.55    2.73   0
  22   6 -15    8.56    2.86   0
  22  -6 -15    4.41    3.43   0
  20   6 -15    3.00    2.47   0
 -20   6  15    2.62    3.31   0
 -20  -6  15    0.63    2.79   0
  20  -6 -15    2.30    3.02   0
  18  -6 -15    2.63    2.67   0
 -18  -6  15    7.32    2.56   0
 -18   6  15    4.21    2.93   0
  18   6 -15    7.04    2.70   0
  16  -6 -15   43.75    2.82   0
 -16  -6  15   39.97    2.77   0
 -16   6  15   41.03    3.03   0
  16   6 -15   39.78    2.07   0
 -14  -6  15    9.18    2.50   0
 -14   6  15   18.31    2.90   0
  14   6 -15   12.31    2.35   0
  14  -6 -15    9.09    2.48   0
 -12  -6  15   -1.54    2.49   0
  12   6 -15   -3.19    2.39   0
 -12   6  15    2.64    3.00   0
  12  -6 -15   -1.36    2.88   0
  10   6 -15   46.34    2.18   0
 -10   6  15   50.46    2.95   0
  10  -6 -15   41.72    2.92   0
 -10  -6  15   45.96    2.65   0
  -8   6  15   61.05    3.05   0
   8  -6 -15   61.04    3.05   0
  -8  -6  15   54.85    2.86   0
   8   6 -15   57.04    2.92   0
 -19   7  15    1.00    3.46   0
  19   7 -15    0.13    2.74   0
  19  -7 -15    2.14    3.22   0
 -19  -7  15    0.46    2.03   0
  17  -7 -15   -6.03    2.71   0
 -17   7  15    1.52    3.26   0
 -17  -7  15    2.74    2.56   0
  17   7 -15    0.26    2.78   0
 -15  -7  15    2.26    2.60   0
 -15   7  15   -0.51    2.98   0
  15   7 -15    6.47    2.61   0
  15  -7 -15    3.88    2.59   0
 -13  -7  15   52.25    2.79   0
 -13   7  15   46.80    2.80   0
  13   7 -15   59.76    2.86   0
  13  -7 -15   46.73    2.67   0
 -11  -7  15   22.03    2.88   0
 -11   7  15   26.76    2.84   0
  11   7 -15   29.06    2.95   0
  11  -7 -15   32.41    2.71   0
   9   7 -15   57.74    2.96   0
  -9   7  15   56.45    3.18   0
   9  -7 -15   64.70    3.13   0
  -9  -7  15   55.11    2.88   0
  26   0 -16  137.59    3.64   0
 -26   0  16  122.98    4.16   0
  24   0 -16   18.17    2.71   0
 -24   0  16   15.86    2.89   0
  22   0 -16   70.89    3.13   0
 -22   0  16   67.30    3.04   0
 -20   0  16   93.21    3.11   0
  20   0 -16  108.94    2.97   0
  18   0 -16   56.51    2.73   0
 -18   0  16   53.21    2.79   0
  16   0 -16   29.21    1.94   0
 -16   0  16   29.01    2.67   0
  14   0 -16   44.48    2.71   0
 -14   0  16   51.61    2.70   0
  12   0 -16   51.67    2.68   0
 -12   0  16   52.61    2.68   0
  10   0 -16   72.72    2.67   0
 -10   0  16   77.63    2.51   0
   8   0 -16   58.85    2.10   0
  -8   0  16   61.32    2.52   0
   6   0 -16   54.70    2.83   0
  -6   0  16   56.28    3.00   0
  25  -1 -16   34.39    3.26   0
  25   1 -16   31.32    2.79   0
 -25   1  16   31.29    3.15   0
 -25  -1  16   31.70    3.23   0
  23  -1 -16   17.10    2.73   0
  23   1 -16   18.03    2.71   0
 -23   1  16   18.10    2.98   0
 -23  -1  16   18.39    2.90   0
  21   1 -16    6.22    2.59   0
 -21   1  16    6.40    2.89   0
 -21  -1  16    5.37    2.74   0
  21  -1 -16    4.19    2.62   0
  19  -1 -16   71.73    2.71   0
 -19   1  16   66.96    2.83   0
 -19  -1  16   68.64    2.77   0
  19   1 -16   71.64    2.71   0
  17  -1 -16  366.06    3.10   0
 -17   1  16  351.43    3.70   0
  17   1 -16  373.92    3.51   0
 -17  -1  16  356.69    3.58   0
  15  -1 -16   15.63    1.91   0
  15   1 -16   17.80    2.53   0
 -15   1  16   10.03    2.66   0
 -15  -1  16   16.45    1.89   0
  13  -1 -16    0.60    2.62   0
  13   1 -16    0.86    1.75   0
 -13   1  16    2.68    2.68   0
 -13  -1  16    2.13    2.44   0
  11  -1 -16   11.22    2.65   0
  11   1 -16   14.17    2.56   0
 -11   1  16   10.25    2.44   0
 -11  -1  16    7.93    2.52   0
   9  -1 -16  114.89    2.89   0
   9   1 -16  115.93    2.89   0
  -9   1  16  114.55    2.64   0
  -9  -1  16  108.20    2.78   0
   7  -1 -16  164.24    3.12   0
   7   1 -16  170.98    3.23   0
  -7   1  16  170.04    3.12   0
  -7  -1  16  179.28    2.60   0
   5  -1 -16   31.96    2.79   0
   5   1 -16   32.25    2.81   0
  -5   1  16   29.64    2.85   0
  -5  -1  16   33.52    2.91   0
 -24  -2  16    8.59    2.96   0
  24   2 -16   10.32    2.82   0
  24  -2 -16    9.06    2.73   0
 -24   2  16    5.99    3.39   0
  22  -2 -16    5.17    2.56   0
 -22  -2  16    9.42    2.72   0
  22   2 -16    1.48    2.63   0
 -22   2  16    6.58    2.78   0
  20   2 -16   11.26    1.86   0
 -20   2  16   10.67    2.83   0
  20  -2 -16   13.90    2.68   0
 -20  -2  16   15.60    1.89   0
  18  -2 -16   54.82    2.89   0
 -18   2  16   49.10    3.05   0
 -18  -2  16   56.69    2.16   0
  18   2 -16   60.77    2.73   0
  16  -2 -16    9.34    2.42   0
 -16   2  16   13.31    2.68   0
  16   2 -16   13.45    2.54   0
 -16  -2  16    8.51    2.72   0
  14  -2 -16    2.86    2.62   0
 -14   2  16    1.86    2.64   0
  14   2 -16   -2.60    2.40   0
 -14  -2  16   -2.06    1.76   0
  12  -2 -16   35.91    2.84   0
  12   2 -16   42.54    1.98   0
 -12   2  16   44.25    2.78   0
 -12  -2  16   38.93    1.96   0
  10  -2 -16   -4.34    2.79   0
  10   2 -16    0.22    2.33   0
 -10   2  16    3.13    1.92   0
 -10  -2  16   -1.07    2.47   0
   8  -2 -16   18.12    2.65   0
   8   2 -16   18.93    2.77   0
  -8   2  16   23.84    2.58   0
  -8  -2  16   22.59    2.73   0
   6  -2 -16    4.16    2.85   0
  -6   2  16   11.73    2.04   0
   6   2 -16   10.01    2.94   0
  -6  -2  16   10.56    2.60   0
 -25  -3  16   61.13    2.97   0
 -25   3  16   60.82    4.02   0
  25   3 -16   63.44    3.05   0
  25  -3 -16   63.41    3.61   0
 -23  -3  16   99.74    3.14   0
  23  -3 -16  101.00    3.55   0
 -23   3  16   99.88    3.47   0
  23   3 -16  104.41    2.80   0
 -21  -3  16  249.75    3.68   0
  21   3 -16  269.30    2.97   0
 -21   3  16  273.26    3.91   0
  21  -3 -16  279.92    3.66   0
 -19  -3  16  461.11    3.44   0
  19   3 -16  494.71    3.97   0
  19  -3 -16  468.65    4.18   0
 -19   3  16  472.35    4.39   0
  17   3 -16  491.24    3.76   0
  17  -3 -16  484.39    4.13   0
 -17   3  16  470.02    4.08   0
 -17  -3  16  458.46    3.99   0
  15  -3 -16  654.51    4.23   0
 -15   3  16  641.03    4.27   0
  15   3 -16  655.44    4.19   0
 -15  -3  16  642.61    3.66   0
  13  -3 -16  572.57    3.99   0
 -13   3  16  574.85    4.24   0
  13   3 -16  551.16    3.89   0
 -13  -3  16  572.99    3.80   0
  11  -3 -16  656.75    3.92   0
 -11   3  16  673.04    4.42   0
  11   3 -16  657.61    3.94   0
 -11  -3  16  653.51    3.59   0
   9  -3 -16  326.69    3.72   0
  -9   3  16  314.02    3.69   0
   9   3 -16  337.03    3.66   0
  -9  -3  16  337.89    3.62   0
   7  -3 -16   82.80    3.03   0
  -7   3  16   84.89    2.84   0
   7   3 -16   84.01    2.48   0
  -7  -3  16   86.43    2.39   0
 -24  -4  16   84.65    2.98   0
 -24   4  16   77.09    4.21   0
  24   4 -16   79.16    3.12   0
  24  -4 -16   77.66    3.69   0
 -22  -4  16  261.83    3.07   0
 -22   4  16  277.13    4.61   0
  22  -4 -16  284.83    3.98   0
  22   4 -16  278.14    3.53   0
 -20  -4  16  234.56    3.39   0
 -20   4  16  236.41    4.02   0
  20  -4 -16  251.65    3.75   0
  20   4 -16  256.27    3.23   0
 -18  -4  16   16.53    2.71   0
  18   4 -16    7.68    2.07   0
  18  -4 -16   10.85    2.66   0
 -18   4  16   10.88    2.68   0
  16   4 -16   10.91    2.60   0
  16  -4 -16    9.34    2.65   0
 -16   4  16   11.93    2.81   0
 -16  -4  16    8.75    2.53   0
  14  -4 -16   21.75    2.08   0
 -14   4  16   25.77    2.82   0
  14   4 -16   25.19    2.45   0
 -14  -4  16   18.99    1.83   0
  12  -4 -16    2.35    2.75   0
 -12   4  16    0.02    2.92   0
  12   4 -16   -3.55    2.55   0
 -12  -4  16    0.29    1.83   0
 -10   4  16    4.87    2.09   0
  10   4 -16    5.59    2.64   0
 -10  -4  16    6.77    2.74   0
  10  -4 -16    6.18    2.66   0
  -8   4  16    9.92    2.13   0
   8   4 -16   13.19    2.08   0
  -8  -4  16   12.38    2.09   0
   8  -4 -16    5.54    2.74   0
  23  -5 -16   10.12    3.26   0
  23   5 -16   13.21    2.10   0
 -23   5  16   10.75    3.50   0
 -21  -5  16   71.89    2.82   0
 -21   5  16   62.84    3.23   0
  21  -5 -16   62.54    3.38   0
  21   5 -16   61.05    2.84   0
 -19  -5  16   36.17    2.89   0
  19  -5 -16   37.73    2.84   0
 -19   5  16   33.49    3.12   0
  19   5 -16   37.92    2.75   0
 -17  -5  16    0.88    2.50   0
  17  -5 -16    2.51    2.66   0
  17   5 -16    0.83    1.86   0
 -17   5  16   -0.05    2.88   0
 -15  -5  16   23.62    2.59   0
  15  -5 -16   28.23    2.73   0
  15   5 -16   29.47    2.42   0
 -15   5  16   28.30    2.88   0
  13  -5 -16  196.52    3.40   0
  13   5 -16  194.81    3.03   0
 -13   5  16  189.21    2.86   0
 -13  -5  16  188.32    3.11   0
 -11   5  16   49.04    2.72   0
  11   5 -16   56.71    2.14   0
 -11  -5  16   45.81    2.80   0
  11  -5 -16   53.15    2.94   0
  -9   5  16   -3.56    2.77   0
  -9  -5  16    5.85    2.70   0
   9   5 -16    1.87    2.63   0
   9  -5 -16    0.53    2.77   0
 -20  -6  16   68.87    2.83   0
 -20   6  16   75.91    3.71   0
  20  -6 -16   74.47    3.42   0
  20   6 -16   72.85    2.24   0
 -18  -6  16   10.38    2.66   0
  18  -6 -16   13.44    2.71   0
 -18   6  16   14.16    2.94   0
  18   6 -16   14.89    2.79   0
  16  -6 -16   11.08    2.60   0
 -16  -6  16   12.72    2.69   0
 -16   6  16   12.86    2.77   0
  16   6 -16   12.53    2.71   0
 -14  -6  16    1.33    2.57   0
  14   6 -16    1.12    2.58   0
 -14   6  16   -1.62    2.61   0
  14  -6 -16   -0.47    2.48   0
  12   6 -16    1.39    2.55   0
 -12   6  16   -0.75    3.01   0
  12  -6 -16    2.37    2.88   0
 -12  -6  16    6.21    2.80   0
  10   6 -16    3.58    2.85   0
 -10   6  16   -0.55    2.94   0
 -10  -6  16    8.40    2.42   0
  10  -6 -16    3.92    2.64   0
  17  -7 -16   45.92    3.05   0
 -17  -7  16   34.35    2.28   0
 -17   7  16   42.16    3.23   0
  17   7 -16   45.75    2.89   0
 -15  -7  16   87.86    3.00   0
 -15   7  16   89.73    3.32   0
  15   7 -16   90.43    2.85   0
  15  -7 -16   88.77    3.12   0
  25  -1 -17   73.87    3.09   0
 -25   1  17   69.37    3.71   0
  25   1 -17   75.85    3.08   0
 -25  -1  17   69.31    3.24   0
  23  -1 -17  100.69    3.09   0
  23   1 -17  105.10    3.05   0
 -23   1  17   98.77    3.28   0
 -23  -1  17   97.98    2.95   0
  21   1 -17  257.13    3.36   0
 -21   1  17  236.61    3.65   0
  21  -1 -17  242.77    3.45   0
 -21  -1  17  236.07    3.32   0
  19  -1 -17  205.83    3.35   0
 -19   1  17  207.83    3.41   0
  19   1 -17  201.16    2.67   0
 -19  -1  17  198.70    3.34   0
  17  -1 -17  152.12    2.84   0
 -17   1  17  143.38    3.15   0
  17   1 -17  147.97    2.91   0
 -17  -1  17  146.81    2.99   0
  15  -1 -17  119.66    3.08   0
  15   1 -17  125.46    2.91   0
 -15   1  17  127.87    2.93   0
 -15  -1  17  126.95    3.05   0
  13  -1 -17   26.92    2.15   0
  13   1 -17   34.53    2.53   0
 -13   1  17   33.42    2.78   0
 -13  -1  17   35.21    1.99   0
  11  -1 -17    4.26    1.99   0
  11   1 -17    6.05    2.54   0
 -11   1  17    7.72    2.49   0
 -11  -1  17    7.01    2.49   0
   9  -1 -17    7.76    2.75   0
   9   1 -17    3.99    2.83   0
  -9   1  17   10.10    2.69   0
  -9  -1  17   11.23    2.44   0
 -24  -2  17   19.31    2.79   0
  24  -2 -17   18.15    3.22   0
 -24   2  17   16.48    3.00   0
  24   2 -17   21.03    2.80   0
  22   2 -17   83.21    2.91   0
 -22   2  17   69.49    3.12   0
  22  -2 -17   72.42    2.91   0
 -22  -2  17   72.61    2.34   0
  20   2 -17  216.81    2.70   0
 -20   2  17  226.20    3.53   0
  20  -2 -17  223.65    3.41   0
 -20  -2  17  208.73    3.36   0
  18  -2 -17  401.22    3.85   0
 -18   2  17  412.63    4.02   0
  18   2 -17  417.66    3.81   0
 -18  -2  17  391.13    3.83   0
  16  -2 -17  167.57    3.12   0
 -16   2  17  170.04    3.07   0
  16   2 -17  172.97    2.93   0
 -16  -2  17  169.87    2.56   0
  14  -2 -17  188.94    3.23   0
 -14   2  17  178.23    2.64   0
  14   2 -17  194.86    3.01   0
 -14  -2  17  181.57    3.06   0
  12  -2 -17  242.53    3.35   0
 -12   2  17  230.32    2.91   0
  12   2 -17  241.03    3.03   0
 -12  -2  17  227.11    3.18   0
  10  -2 -17  307.78    3.65   0
  10   2 -17  302.16    2.94   0
 -10   2  17  315.57    3.71   0
 -10  -2  17  293.02    3.35   0
   8  -2 -17  216.00    3.46   0
  -8   2  17  228.61    3.50   0
   8   2 -17  240.00    3.57   0
  -8  -2  17  227.53    2.89   0
 -23  -3  17   39.17    3.05   0
 -23   3  17   48.10    3.29   0
  23   3 -17   42.15    2.92   0
  23  -3 -17   46.26    3.02   0
 -21  -3  17   15.01    2.66   0
  21   3 -17   23.22    2.81   0
 -21   3  17   23.08    2.91   0
  21  -3 -17   19.09    2.85   0
  19   3 -17   90.04    2.87   0
  19  -3 -17   89.37    3.01   0
 -19   3  17   87.12    3.00   0
 -19  -3  17   86.79    2.95   0
  17  -3 -17   47.07    2.73   0
 -17   3  17   36.38    2.67   0
 -17  -3  17   41.28    2.10   0
  17   3 -17   37.70    2.76   0
  15  -3 -17  124.75    3.05   0
 -15   3  17  110.01    2.93   0
  15   3 -17  115.42    2.99   0
 -15  -3  17  114.06    3.03   0
  13  -3 -17  121.32    3.07   0
 -13   3  17  111.75    3.08   0
  13   3 -17  113.20    2.28   0
 -13  -3  17  113.42    2.85   0
  11  -3 -17   -0.74    2.10   0
 -11   3  17   -0.72    2.87   0
  11   3 -17    2.68    1.86   0
 -11  -3  17   -3.14    2.62   0
   9  -3 -17   33.85    3.04   0
  -9   3  17   28.52    2.96   0
   9   3 -17   26.92    3.03   0
  -9  -3  17   38.72    2.21   0
 -22  -4  17  113.46    3.29   0
 -22   4  17  112.34    4.00   0
  22  -4 -17  119.93    3.39   0
  22   4 -17  115.61    3.21   0
 -20  -4  17   60.87    2.95   0
  20   4 -17   68.10    2.69   0
 -20   4  17   64.67    3.23   0
  20  -4 -17   60.08    2.97   0
  18   4 -17    3.60    2.62   0
  18  -4 -17    3.59    2.62   0
 -18   4  17    2.96    2.82   0
 -18  -4  17    3.27    2.83   0
  16   4 -17   56.07    2.65   0
  16  -4 -17   48.98    2.87   0
 -16   4  17   53.34    3.02   0
 -16  -4  17   48.98    2.08   0
  14  -4 -17  202.22    3.33   0
 -14   4  17  211.50    3.32   0
  14   4 -17  216.25    3.16   0
 -14  -4  17  213.22    3.08   0
  12  -4 -17  354.56    3.81   0
 -12   4  17  341.18    3.82   0
  12   4 -17  363.86    3.48   0
 -12  -4  17  352.26    3.44   0
  10  -4 -17  139.29    3.18   0
 -10   4  17  136.20    2.74   0
  10   4 -17  138.74    3.23   0
 -10  -4  17  140.54    3.05   0
 -21  -5  17   92.04    3.16   0
 -21   5  17   96.94    3.59   0
  21  -5 -17  102.64    3.23   0
  21   5 -17   99.18    3.06   0
 -19  -5  17    7.02    2.72   0
  19  -5 -17    7.78    2.68   0
 -19   5  17    7.00    2.91   0
  19   5 -17    9.59    2.48   0
 -17  -5  17    1.59    2.72   0
  17  -5 -17    4.05    2.66   0
  17   5 -17   -3.67    2.74   0
 -17   5  17   -0.67    2.62   0
  15   5 -17   26.63    2.73   0
  15  -5 -17   25.79    2.63   0
 -15   5  17   21.06    2.98   0
 -15  -5  17   21.84    2.78   0
  13  -5 -17   44.83    3.05   0
 -13   5  17   40.18    3.10   0
 -13  -5  17   42.42    2.91   0
  13   5 -17   48.08    2.99   0
 -11   5  17   -1.37    2.89   0
  11  -5 -17    3.82    2.66   0
 -18  -6  17    6.65    2.15   0
  18  -6 -17    4.18    2.85   0
 -18   6  17    5.94    3.06   0
  18   6 -17    6.11    2.04   0
 -16  -6  17    1.70    2.73   0
  16  -6 -17    2.01    2.85   0
 -16   6  17    2.72    3.04   0
  16   6 -17    7.14    1.98   0
  14  -6 -17    4.19    2.91   0
  24   0 -18  164.85    3.38   0
 -24   0  18  158.11    3.51   0
 -22   0  18  310.40    3.80   0
  22   0 -18  319.45    3.52   0
 -20   0  18   89.63    3.14   0
  20   0 -18   80.74    2.79   0
  18   0 -18  124.57    2.48   0
 -18   0  18  124.60    3.10   0
  16   0 -18  158.77    3.08   0
 -16   0  18  149.09    3.09   0
  14   0 -18    5.41    2.00   0
 -14   0  18    7.57    2.75   0
  12   0 -18    2.66    2.05   0
 -12   0  18    4.15    2.72   0
  10   0 -18    4.11    2.82   0
 -10   0  18    4.25    2.08   0
  23  -1 -18    2.66    2.78   0
  23   1 -18    0.62    2.50   0
 -23   1  18    7.60    2.87   0
 -23  -1  18    8.25    2.59   0
 -21   1  18   27.92    2.68   0
  21  -1 -18   34.44    2.09   0
 -21  -1  18   31.52    2.89   0
  21   1 -18   37.78    2.53   0
  19  -1 -18  106.09    3.07   0
 -19   1  18   98.96    3.17   0
  19   1 -18   89.59    2.95   0
 -19  -1  18  103.04    2.91   0
  17  -1 -18   52.86    2.84   0
 -17   1  18   53.08    2.25   0
  17   1 -18   53.15    2.13   0
 -17  -1  18   51.19    2.71   0
  15  -1 -18   42.00    2.82   0
  15   1 -18   47.71    2.63   0
 -15   1  18   47.13    2.69   0
 -15  -1  18   51.89    2.92   0
  13  -1 -18   28.16    2.87   0
  13   1 -18   34.71    2.54   0
 -13   1  18   23.89    2.20   0
 -13  -1  18   25.03    2.08   0
  11  -1 -18   57.08    3.12   0
  11   1 -18   60.09    2.22   0
 -11   1  18   53.63    3.11   0
 -11  -1  18   53.44    2.65   0
  24  -2 -18   27.15    3.26   0
  24   2 -18   24.16    2.89   0
 -24   2  18   23.61    3.02   0
 -24  -2  18   27.46    2.99   0
  22   2 -18   60.03    2.90   0
 -22   2  18   53.04    3.12   0
  22  -2 -18   53.95    2.94   0
 -22  -2  18   51.32    3.05   0
  20   2 -18  358.13    3.70   0
  20  -2 -18  361.84    3.62   0
 -20   2  18  354.89    3.76   0
 -20  -2  18  346.42    3.61   0
  18  -2 -18  219.01    3.46   0
 -18   2  18  206.98    3.35   0
 -18  -2  18  214.19    3.18   0
  18   2 -18  222.40    3.36   0
  16  -2 -18    5.94    2.69   0
 -16   2  18    8.82    2.75   0
  16   2 -18    8.12    2.67   0
 -16  -2  18    4.90    2.64   0
  14  -2 -18    4.62    2.54   0
 -14   2  18   -2.32    2.76   0
  14   2 -18    6.37    2.51   0
 -14  -2  18    6.25    1.88   0
  12  -2 -18    2.43    2.18   0
 -12   2  18   -4.38    3.01   0
  12   2 -18    3.35    2.64   0
 -12  -2  18    2.70    2.46   0
 -23   3  18   18.19    3.06   0
  23   3 -18   23.59    2.90   0
  23  -3 -18   21.94    2.91   0
 -23  -3  18   23.12    2.28   0
  21   3 -18   50.52    2.67   0
 -21   3  18   50.41    3.10   0
  21  -3 -18   50.14    2.91   0
 -21  -3  18   45.25    2.94   0
  19   3 -18    9.98    2.00   0
  19  -3 -18    9.43    2.67   0
 -19   3  18   13.83    2.63   0
 -19  -3  18    8.51    2.85   0
  17  -3 -18   68.52    2.90   0
 -17   3  18   66.23    2.84   0
 -17  -3  18   67.76    3.04   0
  17   3 -18   72.63    3.02   0
  15  -3 -18  168.40    3.25   0
 -15   3  18  166.04    3.15   0
  15   3 -18  180.92    2.58   0
 -15  -3  18  163.35    3.08   0
  13  -3 -18  231.59    3.51   0
 -13   3  18  232.36    3.32   0
  13   3 -18  246.10    3.48   0
 -13  -3  18  232.17    2.85   0
  20   4 -18   13.10    2.77   0
  20  -4 -18   15.40    2.76   0
 -20   4  18   11.88    3.00   0
 -20  -4  18   11.33    2.55   0
  18   4 -18   11.28    2.17   0
  18  -4 -18   12.79    2.47   0
 -18   4  18   14.57    2.88   0
 -18  -4  18   12.39    2.84   0
  16  -4 -18  217.74    3.52   0
 -16   4  18  201.39    3.58   0
 -16  -4  18  197.67    3.40   0
  16   4 -18  211.80    3.20   0
  14  -4 -18  210.21    3.57   0
 -14   4  18  198.51    3.62   0
 -14  -4  18  201.30    3.31   0
  14   4 -18  202.29    3.14   0
  23   1 -19  136.13    3.01   0
 -23   1  19  137.40    3.39   0
  23  -1 -19  131.33    3.27   0
 -21   1  19   85.91    3.13   0
  21  -1 -19   84.58    2.99   0
 -21  -1  19   90.14    3.24   0
  21   1 -19   90.78    3.09   0
  19  -1 -19  126.56    3.18   0
 -19   1  19  123.76    2.64   0
  19   1 -19  124.37    3.03   0
 -19  -1  19  129.55    3.18   0
  17  -1 -19  146.15    3.17   0
 -17   1  19  128.83    3.13   0
  17   1 -19  137.67    3.14   0
 -17  -1  19  136.82    3.21   0
  15  -1 -19   74.43    2.98   0
  15   1 -19   72.96    2.45   0
 -15   1  19   65.27    2.95   0
 -15  -1  19   66.46    3.03   0
  22   2 -19    6.37    2.56   0
 -22   2  19    5.48    2.90   0
  22  -2 -19    7.60    2.72   0
 -22  -2  19    3.48    2.68   0
  20  -2 -19    2.16    2.56   0
 -20   2  19    5.03    2.86   0
 -20  -2  19    7.21    2.75   0
  20   2 -19    3.51    2.05   0
  18  -2 -19   42.26    2.94   0
 -18   2  19   36.00    3.08   0
  18   2 -19   29.51    2.84   0
 -18  -2  19   33.41    2.87   0
  16  -2 -19   22.61    2.88   0
 -16   2  19   25.54    2.23   0
  16   2 -19   25.42    2.26   0
 -16  -2  19   29.91    2.87   0
  19  -3 -19   -2.04    2.55   0
 -19   3  19   -0.30    2.74   0
 -19  -3  19   -1.62    2.00   0
  19   3 -19    1.33    1.96   0
  17  -3 -19   34.15    2.95   0
 -17   3  19   43.83    2.85   0
 -17  -3  19   42.58    2.68   0
  17   3 -19   40.07    2.27   0
;
_shelx_hkl_checksum     12568
_shelx_res_file
;
TITL ipds5044_a.res in C2/c
    ipds5044.res
    created by SHELXL-2018/3 at 09:31:12 on 14-Jun-2023
REM Old TITL ipds5044_a.res in Cc
REM SHELXT solution in C2/c
REM R1 0.154, Rweak 0.006, Alpha 0.131, Orientation as input
REM Formula found by SHELXT: C7 O3 N Cr
CELL 0.71073 20.8328 9.6413 15.654 90 136.283 90
ZERR 4 0.0037 0.0015 0.0034 0 0.01 0
LATT 7
SYMM -X,+Y,0.5-Z
SFAC C H Cr O
UNIT 64 112 8 40
EQIV $1 -0.5+X,1.5-Y,-0.5+Z
L.S. 11
PLAN  2
TEMP -103.15
HTAB C4 O1_$1
CONF
BOND $H
list 4
MORE -1
fmap 2
acta
OMIT -21 7 14
REM <olex2.extras>
REM <HklSrc "%.\\ipds5044.hkl">
REM </olex2.extras>
WGHT    0.046700    2.338200
FVAR       0.46720
CR    3    0.260936    0.661446    0.461170    11.00000    0.02569    0.02424 =
         0.02535    0.00139    0.01810    0.00141
O4    4    0.145509    0.922010    0.368375    11.00000    0.03415    0.03030 =
         0.03011    0.00458    0.02058    0.00733
O2    4    0.341805    0.945025    0.579920    11.00000    0.03296    0.03003 =
         0.03582   -0.00144    0.02449   -0.00389
O1    4    0.361817    0.775468    0.504182    11.00000    0.03243    0.03674 =
         0.03874   -0.00055    0.02717   -0.00113
O5    4    0.281449    0.473383    0.389691    11.00000    0.04290    0.02828 =
         0.03885   -0.00132    0.02901    0.00343
O3    4    0.165858    0.752432    0.293403    11.00000    0.03528    0.03209 =
         0.02757    0.00241    0.02208    0.00295
C1    1    0.382441    0.892087    0.555447    11.00000    0.02687    0.03557 =
         0.02574    0.00680    0.01667   -0.00009
C7    1    0.267498    0.229987    0.369050    11.00000    0.08956    0.03434 =
         0.06891    0.00122    0.06173    0.00165
AFIX  23
H7A   2    0.256700    0.153198    0.399458    11.00000   -1.20000
H7B   2    0.302134    0.193893    0.352458    11.00000   -1.20000
AFIX   0
C4    1    0.056436    0.928648    0.154739    11.00000    0.03879    0.04330 =
         0.02988    0.01061    0.01855    0.00537
AFIX 137
H4A   2    0.028412    1.008695    0.156494    11.00000   -1.50000
H4B   2    0.008049    0.860582    0.094730    11.00000   -1.50000
H4C   2    0.086525    0.959150    0.130761    11.00000   -1.50000
AFIX   0
C6    1    0.177085    0.294985    0.254835    11.00000    0.06369    0.04428 =
         0.05573   -0.01094    0.04205   -0.01474
AFIX  23
H6A   2    0.149691    0.245473    0.179140    11.00000   -1.20000
H6B   2    0.131657    0.296526    0.258606    11.00000   -1.20000
AFIX   0
C2    1    0.460561    0.971295    0.589912    11.00000    0.03330    0.05168 =
         0.04323    0.00336    0.02570   -0.00842
AFIX 137
H2A   2    0.451210    1.070872    0.590081    11.00000   -1.50000
H2B   2    0.461851    0.951885    0.529713    11.00000   -1.50000
H2C   2    0.519618    0.942836    0.672441    11.00000   -1.50000
AFIX   0
C5    1    0.207143    0.439084    0.259658    11.00000    0.04437    0.03720 =
         0.03732   -0.00140    0.02956    0.00292
AFIX  23
H5A   2    0.229504    0.441548    0.221381    11.00000   -1.20000
H5B   2    0.154969    0.505239    0.215539    11.00000   -1.20000
AFIX   0
C3    1    0.127616    0.863362    0.281102    11.00000    0.02450    0.03031 =
         0.02637    0.00378    0.01587   -0.00143
C8    1    0.318940    0.346201    0.460106    11.00000    0.06038    0.03467 =
         0.04855    0.00668    0.03361    0.01322
AFIX  23
H8A   2    0.310317    0.343141    0.514527    11.00000   -1.20000
H8B   2    0.386159    0.339342    0.512128    11.00000   -1.20000
AFIX   0
HKLF 4
REM  ipds5044_a.res in C2/c
REM wR2 = 0.0844, GooF = S = 1.056, Restrained GooF = 1.056 for all data
REM R1 = 0.0284 for 2085 Fo > 4sig(Fo) and 0.0315 for all 2297 data
REM 129 parameters refined using 0 restraints
END
WGHT      0.0467      2.3382
REM Highest difference peak  0.537,  deepest hole -0.254,  1-sigma level  0.055
Q1    1   0.2313  0.2586  0.3820  11.00000  0.05    0.54
Q2    1   0.2500  0.7500  0.5000  10.50000  0.05    0.32
;
_shelx_res_checksum     92214
