# Supplementary material for: Tetra­kis(μ-acetato-κ2 O:O′)bis­[(tetra­hydro­furan-κO)chromium(II)]
Source: IUCrdata. 2023 Sep 22;8(Pt 9):x230801. doi: 10.1107/S2414314623008015 (PMC10561221; doi:10.1107/S2414314623008015)
Supplement: Supplementary file 2 [file x-08-x230801-Isup2.hkl]

data_I                                                                          
_shelx_title ' ipds5044_a.res in C2/c'                                          
_shelx_refln_list_code          4                                               
_shelx_F_calc_maximum      206.19                                               
_exptl_crystal_F_000      1008.00                                               
_reflns_d_resolution_high  0.7881                                               
                                                                                
loop_                                                                           
 _space_group_symop_operation_xyz                                               
 'x, y, z'                                                                      
 '-x, y, -z+1/2'                                                                
 'x+1/2, y+1/2, z'                                                              
 '-x+1/2, y+1/2, -z+1/2'                                                        
 '-x, -y, -z'                                                                   
 'x, -y, z-1/2'                                                                 
 '-x+1/2, -y+1/2, -z'                                                           
 'x+1/2, -y+1/2, z-1/2'                                                         
                                                                                
_cell_length_a    20.8328                                                       
_cell_length_b     9.6413                                                       
_cell_length_c    15.6540                                                       
_cell_angle_alpha  90.000                                                       
_cell_angle_beta  136.283                                                       
_cell_angle_gamma  90.000                                                       
                                                                                
_shelx_F_squared_multiplier     1.000                                           
                                                                                
loop_                                                                           
 _refln_index_h                                                                 
 _refln_index_k                                                                 
 _refln_index_l                                                                 
 _refln_F_squared_calc                                                          
 _refln_F_squared_meas                                                          
 _refln_F_squared_sigma                                                         
 _refln_observed_status                                                         
   4   0   0        991.32        845.69        15.92 o                         
   6   0   0         18.85         51.84        10.22 o                         
   8   0   0      10571.12      10402.92        40.20 o                         
  10   0   0      17082.58      17283.01       221.44 o                         
  12   0   0        485.00        514.57        10.35 o                         
  14   0   0        297.59        289.49        14.06 o                         
  16   0   0        174.71        197.56        10.01 o                         
  18   0   0          8.41         10.76        10.49 o                         
   1   1   0         53.10         65.61        12.34 o                         
   3   1   0        753.75        803.13        12.23 o                         
   5   1   0        190.37        136.02         7.66 o                         
   7   1   0       2529.86       2832.96        45.66 o                         
   9   1   0       2003.28       2001.16        10.79 o                         
  11   1   0       1617.90       1830.82        24.02 o                         
  13   1   0       1431.61       1452.32        23.89 o                         
  15   1   0         32.79         33.38         6.47 o                         
  17   1   0        446.87        455.78         8.74 o                         
   0   2   0       1510.99       1696.59        20.00 o                         
   2   2   0      20089.97      21200.14       242.92 o                         
   4   2   0         44.70         83.23         8.16 o                         
   6   2   0        143.89        133.70         8.38 o                         
   8   2   0       3161.40       3254.40        45.42 o                         
  10   2   0        706.85        730.36        14.70 o                         
  12   2   0       2072.34       1979.39        12.65 o                         
  14   2   0        555.05        572.77         8.88 o                         
  16   2   0        529.48        506.69         7.98 o                         
   1   3   0       1448.29       1546.70        12.40 o                         
   3   3   0        311.46        242.56         7.79 o                         
   5   3   0       2089.04       1930.91        67.03 o                         
   7   3   0        597.63        589.15        11.89 o                         
   9   3   0        512.34        468.89         9.66 o                         
  11   3   0       1539.33       1535.13        10.28 o                         
  13   3   0        888.61        918.80         8.90 o                         
  15   3   0       1559.12       1646.27        21.07 o                         
  17   3   0        895.42        882.75        14.86 o                         
   0   4   0         13.49         15.12        15.48 o                         
   2   4   0        571.71        310.06         7.46 o                         
   4   4   0        960.61        780.84        11.14 o                         
   6   4   0       6303.16       6053.96        90.82 o                         
   8   4   0       4601.66       4661.45        75.36 o                         
  10   4   0        206.74        185.08         7.68 o                         
  12   4   0        138.54        132.30         7.32 o                         
  14   4   0        460.02        464.42         8.73 o                         
  16   4   0        943.07        929.39        52.36 o                         
   1   5   0       1317.47       1673.98        50.88 o                         
   3   5   0        177.65        156.01         7.57 o                         
   5   5   0        473.38        485.99         8.18 o                         
   7   5   0       2412.44       2402.53        10.58 o                         
   9   5   0       2225.64       2326.53        39.93 o                         
  11   5   0          4.61          0.01         6.27 o                         
  13   5   0         59.91         51.67         8.76 o                         
  15   5   0        279.58        259.64        13.47 o                         
   0   6   0        682.77        434.05         9.80 o                         
   2   6   0       6410.49       6263.26        54.08 o                         
   4   6   0      16607.39      15587.35       314.64 o                         
   6   6   0       9344.92       9134.53        69.55 o                         
   8   6   0       2200.07       2120.59        30.89 o                         
  10   6   0        227.37        269.84         7.58 o                         
  12   6   0        657.47        654.27        12.85 o                         
  14   6   0       1009.09       1021.58        15.07 o                         
   1   7   0        556.68        548.48        11.33 o                         
   3   7   0       4122.98       4391.81        51.80 o                         
   5   7   0       1760.99       1632.10        25.77 o                         
   7   7   0        220.67        240.31        10.49 o                         
   9   7   0       1303.30       1306.52        40.56 o                         
  11   7   0        451.16        501.75         9.62 o                         
  13   7   0        320.12        370.47         9.22 o                         
   0   8   0        498.82        401.67        21.42 o                         
   2   8   0        263.09        252.61         5.92 o                         
   4   8   0        468.22        479.93         7.68 o                         
   6   8   0         37.77         30.03         5.93 o                         
   8   8   0         41.11         31.18         6.28 o                         
  10   8   0        208.10        202.23        11.28 o                         
  12   8   0        112.34        121.89         8.86 o                         
   1   9   0        250.29        251.32         8.94 o                         
   3   9   0        365.18        377.65         6.41 o                         
   5   9   0         43.98         58.42         5.51 o                         
   7   9   0        342.26        341.89         7.13 o                         
   9   9   0        721.00        737.00         7.80 o                         
  11   9   0        851.22        838.93        66.32 o                         
   0  10   0       4086.15       4227.71        72.00 o                         
   2  10   0       2519.12       2730.67        35.89 o                         
   4  10   0       1025.38       1101.46        12.09 o                         
   6  10   0        228.29        259.10         7.60 o                         
   8  10   0        273.09        284.91         7.21 o                         
  10  10   0        713.88        618.66        45.66 o                         
   1  11   0         44.93         40.40         6.62 o                         
   3  11   0         72.73         85.05         7.13 o                         
   5  11   0         77.97         94.21         6.06 o                         
   7  11   0          0.32          2.49         6.99 o                         
   0  12   0        914.73        944.19        34.96 o                         
   2  12   0        879.89        881.24         7.67 o                         
 -19   1   1          9.99         13.96         7.78 o                         
 -17   1   1        187.69        202.85         7.14 o                         
 -15   1   1         83.66        102.94         6.63 o                         
 -13   1   1        366.15        399.59         7.82 o                         
 -11   1   1       4348.94       4241.97        23.37 o                         
  -9   1   1      10316.17      10083.01       245.65 o                         
  -7   1   1       3552.30       3133.90        62.02 o                         
  -5   1   1         96.88        242.80         9.66 o                         
  -3   1   1       9191.03      10365.30        90.05 o                         
   1   1   1       8911.91       9211.92       293.97 o                         
   3   1   1         40.06         94.91         7.08 o                         
   5   1   1        903.59        768.44         9.82 o                         
   7   1   1      16156.67      16356.81       141.38 o                         
   9   1   1      13911.13      13645.26       123.91 o                         
  11   1   1       1455.28       1451.45         9.00 o                         
  13   1   1        292.99        321.53         9.68 o                         
  15   1   1        284.85        310.33         8.52 o                         
  17   1   1        199.83        213.09         7.48 o                         
 -18   2   1        710.32        764.51         9.18 o                         
 -16   2   1        403.85        442.55         8.17 o                         
 -14   2   1       4440.42       4487.79        39.65 o                         
 -12   2   1       6661.58       6547.44        73.41 o                         
 -10   2   1       3622.71       3294.05        99.35 o                         
  -8   2   1       7186.77       7165.12        48.53 o                         
  -6   2   1       6406.37       6604.41       183.44 o                         
  -4   2   1       7378.84       7038.79       220.83 o                         
  -2   2   1       4978.54       5441.67        65.07 o                         
   0   2   1       7194.72       7781.22       161.18 o                         
   2   2   1       4756.53       4855.40        48.05 o                         
   4   2   1       1372.42       1289.73         9.48 o                         
   6   2   1         14.81         67.27         6.79 o                         
   8   2   1        763.99        751.54         8.36 o                         
  10   2   1       1115.92       1099.91        11.38 o                         
  12   2   1        412.65        471.25         9.07 o                         
  14   2   1        390.51        455.57         7.67 o                         
  16   2   1        452.40        470.59         9.10 o                         
 -17   3   1         10.19          4.62         9.04 o                         
 -15   3   1         40.77         51.36         7.75 o                         
 -13   3   1        120.18        129.78         7.77 o                         
 -11   3   1        908.20        862.36        18.17 o                         
  -9   3   1        260.07        306.75         8.38 o                         
  -7   3   1        410.55        380.75        10.74 o                         
  -5   3   1       2934.82       2945.69        37.29 o                         
  -3   3   1        166.54        251.80        20.49 o                         
  -1   3   1      10903.05      11473.22       171.73 o                         
   1   3   1        941.39       1104.34        11.97 o                         
   3   3   1          0.70         25.00         6.66 o                         
   5   3   1        656.84        549.77        11.69 o                         
   7   3   1       1617.40       1554.82        28.36 o                         
   9   3   1        848.49        754.53         8.21 o                         
  11   3   1        204.16        198.13         8.67 o                         
  13   3   1        206.45        214.24         7.26 o                         
  15   3   1        120.30        129.72         9.30 o                         
 -18   4   1        484.70        508.37        10.14 o                         
 -16   4   1       1851.07       1969.22        24.56 o                         
 -14   4   1        548.90        592.68        11.06 o                         
 -12   4   1        975.80        915.61        18.78 o                         
 -10   4   1       2839.78       2733.02        41.20 o                         
  -8   4   1       3904.25       4055.55       115.81 o                         
  -6   4   1      17452.17      17287.83       248.84 o                         
  -4   4   1       4502.19       4944.38        24.73 o                         
  -2   4   1       5210.93       4615.43        50.30 o                         
   0   4   1       3409.38       3385.49       102.01 o                         
   2   4   1        879.17        859.31        11.86 o                         
   4   4   1       1367.64       1639.28        39.35 o                         
   6   4   1        226.32        250.85         6.89 o                         
   8   4   1        738.03        719.42        16.44 o                         
  10   4   1        592.11        580.18         9.63 o                         
  12   4   1       1356.39       1337.16        21.07 o                         
  14   4   1       1794.45       1860.65        10.95 o                         
  16   4   1       1046.72       1026.98        41.67 o                         
 -17   5   1         59.39         65.72        13.17 o                         
 -15   5   1          5.42          6.94         7.45 o                         
 -13   5   1        133.28        138.28         8.59 o                         
 -11   5   1         31.44         45.42        11.06 o                         
  -9   5   1       3632.01       3680.05       145.30 o                         
  -7   5   1      14079.10      14017.85       542.86 o                         
  -5   5   1      18951.71      18567.09       406.84 o                         
  -3   5   1      10836.75      10774.68       215.97 o                         
  -1   5   1        621.55        466.55         7.68 o                         
   1   5   1       8766.49       8101.62        72.05 o                         
   3   5   1      21579.41      22076.62       339.94 o                         
   5   5   1      26258.05      26108.38       434.62 o                         
   7   5   1       9485.98       9329.49       121.41 o                         
   9   5   1         71.51         73.87         6.85 o                         
  11   5   1       1020.54        986.73        14.94 o                         
  13   5   1       1833.03       1890.67        25.14 o                         
  15   5   1       1760.23       1731.96        67.69 o                         
 -16   6   1          2.70         -8.59         8.59 o                         
 -14   6   1         48.57         52.46         8.65 o                         
 -12   6   1        721.33        689.50        30.97 o                         
 -10   6   1         16.24         19.64         6.29 o                         
  -8   6   1        850.50        765.22         8.10 o                         
  -6   6   1        348.52        269.50         6.15 o                         
  -4   6   1        878.16       1119.21        19.52 o                         
  -2   6   1       3518.60       3354.23        71.25 o                         
   0   6   1        346.39        391.17        11.21 o                         
   2   6   1          7.03         15.59         5.92 o                         
   4   6   1         34.83         44.46         6.47 o                         
   6   6   1         12.94         20.25         6.77 o                         
   8   6   1         37.24         22.15         6.44 o                         
  10   6   1        489.82        458.37         7.22 o                         
  12   6   1        291.62        308.63         9.02 o                         
  14   6   1         88.12         62.55         9.65 o                         
 -15   7   1         21.82         35.95         8.85 o                         
 -13   7   1        449.68        464.06         9.55 o                         
 -11   7   1       1280.65       1325.49        17.47 o                         
  -9   7   1       1334.69       1296.87        15.33 o                         
  -7   7   1       1290.25       1320.30        17.91 o                         
  -5   7   1       4107.12       4211.10        39.77 o                         
  -3   7   1        799.40        821.23         7.52 o                         
  -1   7   1        563.00        475.95        10.41 o                         
   1   7   1       1855.37       1948.76        20.72 o                         
   3   7   1       6089.54       5899.97        98.91 o                         
   5   7   1       3722.61       3606.01        59.42 o                         
   7   7   1        217.13        223.37         6.85 o                         
   9   7   1       1058.39        986.91         7.81 o                         
  11   7   1       1145.20       1104.73         9.57 o                         
  13   7   1        764.63        734.08        10.74 o                         
 -14   8   1        663.88        604.55        14.52 o                         
 -12   8   1       1607.92       1579.51        61.57 o                         
 -10   8   1       2642.40       2579.49        27.55 o                         
  -8   8   1        584.73        563.88         8.85 o                         
  -6   8   1        134.97        121.97         5.71 o                         
  -4   8   1          6.87          2.81         5.96 o                         
  -2   8   1         14.63         23.42         6.17 o                         
   0   8   1        238.00        265.53         7.11 o                         
   2   8   1          0.14         -3.36         5.92 o                         
   4   8   1         48.69         66.02         5.97 o                         
   6   8   1         10.37         15.13         5.91 o                         
   8   8   1        562.04        596.13         6.93 o                         
  10   8   1        152.84        174.13         8.10 o                         
  12   8   1        154.50        171.08         8.26 o                         
 -13   9   1         29.13         33.06        13.58 o                         
 -11   9   1         39.52         29.54         7.84 o                         
  -9   9   1        161.75        160.69         6.09 o                         
  -7   9   1         50.92         50.58         6.11 o                         
  -5   9   1       1295.11       1206.92        26.01 o                         
  -3   9   1        523.70        500.23         8.12 o                         
  -1   9   1        126.66         98.82         6.11 o                         
   1   9   1         80.45         84.32         6.64 o                         
   3   9   1        308.57        311.07         7.29 o                         
   5   9   1         44.51         45.62         5.79 o                         
   7   9   1         30.86         33.84         5.62 o                         
   9   9   1        109.70        113.52         6.96 o                         
  11   9   1        117.32        115.76        31.81 o                         
 -10  10   1        531.49        497.26        14.41 o                         
  -8  10   1        331.78        340.47         7.02 o                         
  -6  10   1         98.63         96.08         6.57 o                         
  -4  10   1        314.26        300.01         7.36 o                         
  -2  10   1        897.92        858.63        13.54 o                         
   0  10   1          0.21          2.78         5.97 o                         
   2  10   1         48.01         61.58         5.75 o                         
   4  10   1         68.29         75.85         5.84 o                         
   6  10   1          0.15         -3.53         7.00 o                         
   8  10   1          2.67         -3.03         6.47 o                         
  -7  11   1        176.57        169.33         7.03 o                         
  -5  11   1        638.27        637.43         7.66 o                         
  -3  11   1       2959.70       2896.94        33.18 o                         
  -1  11   1       2428.19       2427.23        30.35 o                         
   1  11   1       1167.84       1250.17         8.23 o                         
   3  11   1       1234.18       1247.70        15.10 o                         
   5  11   1        880.40        897.00         8.08 o                         
  -4  12   1         95.33         88.76         8.28 o                         
  -2  12   1         50.48         53.37         6.78 o                         
   0  12   1          4.84          2.84         6.38 o                         
   2  12   1         84.00         75.92         6.55 o                         
 -20   0   2          9.95         24.60        15.39 o                         
 -18   0   2        100.77        103.18        10.04 o                         
 -16   0   2         25.77         34.86         9.50 o                         
 -14   0   2        128.48        140.55        10.95 o                         
 -12   0   2         81.98        270.56        10.70 o                         
 -10   0   2       1840.79       2370.20        18.52 o                         
  -8   0   2        509.99        582.22        13.33 o                         
  -6   0   2       1430.55       1424.80        41.39 o                         
  -4   0   2      11908.32      14736.39       612.68 o                         
   0   0   2      20283.93      22866.36       392.43 o                         
   2   0   2        212.81        108.80         9.14 o                         
   4   0   2       7726.29       6765.18       171.57 o                         
   6   0   2      37918.20      39312.05      1130.23 o                         
   8   0   2      32740.20      33917.57        87.94 o                         
  10   0   2       5872.68       5940.60        43.55 o                         
  12   0   2       1906.79       1920.44        19.63 o                         
  14   0   2       1113.17       1100.54        22.77 o                         
  16   0   2        622.16        628.05        18.10 o                         
 -19   1   2         74.64         84.89         7.35 o                         
 -17   1   2         12.87          4.93         6.60 o                         
 -15   1   2       1208.76       1312.56         9.73 o                         
 -13   1   2       1333.42       1245.04         9.88 o                         
 -11   1   2         98.62        150.83         7.83 o                         
  -9   1   2       3567.80       3369.37        48.70 o                         
  -7   1   2       5211.42       4936.64        56.13 o                         
  -3   1   2       3827.76       4159.77        48.97 o                         
  -1   1   2       5595.87       6404.49        34.23 o                         
   1   1   2      26605.35      29743.72       475.18 o                         
   3   1   2          8.35         41.03         7.58 o                         
   5   1   2        127.47        150.30         6.92 o                         
   7   1   2       3719.38       3566.86        42.51 o                         
   9   1   2        421.24        438.73         7.31 o                         
  11   1   2          5.78          9.48         6.18 o                         
  13   1   2        242.91        266.52         6.83 o                         
  15   1   2         21.70         15.34         9.10 o                         
 -18   2   2        389.93        398.94         9.15 o                         
 -16   2   2         96.86        115.06         7.59 o                         
 -14   2   2        723.36        749.81         9.26 o                         
 -12   2   2        701.74        601.04        12.14 o                         
 -10   2   2          0.48         12.05         7.59 o                         
  -8   2   2      12465.32      13749.65        30.58 o                         
  -6   2   2      13110.65      14976.17        47.32 o                         
  -4   2   2       2898.47       3620.53        36.57 o                         
  -2   2   2        376.77        322.75         9.46 o                         
   0   2   2       1041.95       1076.50        10.75 o                         
   2   2   2       5361.61       5522.54        56.53 o                         
   4   2   2       3328.07       3237.28        58.56 o                         
   6   2   2       2473.91       2275.13        21.54 o                         
   8   2   2        644.27        657.45         7.47 o                         
  10   2   2        587.02        629.11         8.76 o                         
  12   2   2         19.45         15.93         6.11 o                         
  14   2   2         13.95         27.04         7.43 o                         
 -19   3   2        808.68        838.79        11.56 o                         
 -17   3   2       3050.27       3100.27        69.98 o                         
 -15   3   2       6223.88       6370.18        34.08 o                         
 -13   3   2       6199.94       6467.16       144.17 o                         
 -11   3   2       2612.63       2473.08        36.40 o                         
  -9   3   2        985.38        781.84         9.80 o                         
  -7   3   2      15118.43      14791.37       292.43 o                         
  -5   3   2       9658.81       9117.38       233.76 o                         
  -3   3   2       4743.35       5063.13       105.13 o                         
  -1   3   2        299.38        281.30         7.09 o                         
   1   3   2         87.78        173.97        17.06 o                         
   3   3   2        730.07        718.12        14.63 o                         
   5   3   2       1841.34       1825.69        27.33 o                         
   7   3   2         13.82         49.22         6.38 o                         
   9   3   2        103.02        137.96         6.87 o                         
  11   3   2         22.19         43.82         6.41 o                         
  13   3   2        114.52        151.06         7.94 o                         
  15   3   2        593.89        610.47         8.47 o                         
 -18   4   2        109.41         92.59         9.19 o                         
 -16   4   2        133.48        118.57         9.70 o                         
 -14   4   2        513.98        474.69         9.83 o                         
 -12   4   2       3117.99       2995.58        50.42 o                         
 -10   4   2       2341.26       2187.47        68.17 o                         
  -8   4   2       1823.32       1790.73        43.60 o                         
  -6   4   2         32.46         35.96        12.52 o                         
  -4   4   2       6598.17       6874.13       119.60 o                         
  -2   4   2      12506.27      12290.83       194.58 o                         
   0   4   2       7627.16       7542.29       152.01 o                         
   2   4   2       5925.93       6056.83        40.22 o                         
   4   4   2       2822.65       2680.92        40.93 o                         
   6   4   2       2187.42       2161.10        27.41 o                         
   8   4   2         90.95        105.28         9.37 o                         
  10   4   2          5.06          6.99         6.58 o                         
  12   4   2       1379.34       1385.76        22.21 o                         
  14   4   2       1333.46       1339.16         9.24 o                         
 -17   5   2        532.61        498.39        14.64 o                         
 -15   5   2         48.75         55.32         8.16 o                         
 -13   5   2          4.23          2.38         8.59 o                         
 -11   5   2        113.82        103.42         7.34 o                         
  -9   5   2       1541.79       1559.31        40.45 o                         
  -7   5   2        435.18        377.39         7.48 o                         
  -5   5   2        216.69        234.63         8.79 o                         
  -3   5   2       2554.38       2682.14        22.75 o                         
  -1   5   2       2430.73       2657.23        41.32 o                         
   1   5   2        392.98        439.55         7.86 o                         
   3   5   2          1.86          0.30         7.53 o                         
   5   5   2         12.31         23.12         9.68 o                         
   7   5   2         80.28         79.69         7.81 o                         
   9   5   2          0.04          3.73         7.06 o                         
  11   5   2          4.83          4.89         6.74 o                         
  13   5   2         38.08         59.94         7.39 o                         
 -16   6   2          2.54          8.84         8.74 o                         
 -14   6   2          0.46         -6.02         7.34 o                         
 -12   6   2        337.65        274.43         9.03 o                         
 -10   6   2        352.40        363.43         8.88 o                         
  -8   6   2        431.32        455.59        16.67 o                         
  -6   6   2       4237.62       4229.68        83.97 o                         
  -4   6   2       1503.91       1397.40         9.45 o                         
  -2   6   2       2681.25       2585.78        45.81 o                         
   0   6   2      10599.00      10494.52        33.87 o                         
   2   6   2      19642.96      18786.86       567.76 o                         
   4   6   2      18963.17      19036.99       391.53 o                         
   6   6   2       1674.74       1763.18        24.65 o                         
   8   6   2        370.40        400.05         6.95 o                         
  10   6   2       1722.62       1790.87        21.57 o                         
  12   6   2       2031.00       2007.57        11.84 o                         
 -15   7   2        515.47        496.17        17.02 o                         
 -13   7   2       1787.66       1704.51        34.68 o                         
 -11   7   2       1209.24       1225.64        13.40 o                         
  -9   7   2        665.28        661.01         8.84 o                         
  -7   7   2        720.20        682.86         8.75 o                         
  -5   7   2       1080.82       1063.65        13.41 o                         
  -3   7   2       4029.19       3855.19       122.82 o                         
  -1   7   2       3068.71       2956.74        41.80 o                         
   1   7   2        858.61        762.55        10.27 o                         
   3   7   2        595.18        554.00        15.33 o                         
   5   7   2         78.03         68.92         6.36 o                         
   7   7   2        239.36        240.66        11.29 o                         
   9   7   2        156.57        144.06         6.39 o                         
  11   7   2         84.17         84.76         6.78 o                         
 -14   8   2        230.90        219.26         9.86 o                         
 -12   8   2        445.84        418.97         9.57 o                         
 -10   8   2        321.61        267.42         7.22 o                         
  -8   8   2         21.20         23.77         5.08 o                         
  -6   8   2         39.13         41.97         5.41 o                         
  -4   8   2        456.52        415.84         6.76 o                         
  -2   8   2        418.15        418.49         8.44 o                         
   0   8   2        237.44        241.83         6.48 o                         
   2   8   2        109.98        135.43        16.51 o                         
   4   8   2        163.12        163.92        11.10 o                         
   6   8   2         34.18         37.02         5.08 o                         
   8   8   2        401.72        413.76         6.58 o                         
  10   8   2        245.86        233.00         6.89 o                         
 -13   9   2        806.24        791.55        10.78 o                         
 -11   9   2       2818.61       2841.54        17.54 o                         
  -9   9   2       2894.87       2952.00        57.30 o                         
  -7   9   2        916.14        952.52        10.34 o                         
  -5   9   2       1652.96       1595.35        19.72 o                         
  -3   9   2       3213.30       3120.38        30.68 o                         
  -1   9   2       2607.10       2554.58        24.35 o                         
   1   9   2        631.08        639.37        13.51 o                         
   3   9   2         30.68         48.94         7.01 o                         
   5   9   2        117.50        132.24         6.18 o                         
   7   9   2         23.66         20.66         6.96 o                         
   9   9   2        219.76        211.72         8.17 o                         
 -12  10   2        309.83        334.52         9.60 o                         
 -10  10   2         52.50         63.17         6.00 o                         
  -8  10   2         21.92          1.96         6.50 o                         
  -6  10   2        182.64        196.10         5.73 o                         
  -4  10   2       1352.54       1335.25        10.13 o                         
  -2  10   2       1158.97       1193.66        13.64 o                         
   0  10   2        705.87        732.00        11.01 o                         
   2  10   2        837.82        862.65         7.57 o                         
   4  10   2        822.94        801.59         7.50 o                         
   6  10   2        524.06        503.44         7.28 o                         
   8  10   2        727.08        718.31        10.80 o                         
  -9  11   2          0.22          4.00         6.21 o                         
  -7  11   2          0.29         -0.33         6.36 o                         
  -5  11   2         62.54         57.82         6.25 o                         
  -3  11   2        233.88        204.34         8.58 o                         
  -1  11   2         62.45         74.61         5.61 o                         
   1  11   2         69.83         72.74         6.35 o                         
   3  11   2         16.22          9.49         5.81 o                         
   5  11   2        165.06        173.68         7.85 o                         
  -4  12   2        888.34        842.62         9.07 o                         
  -2  12   2        749.68        740.83         7.70 o                         
   0  12   2        562.14        609.23         7.65 o                         
 -19   1   3        144.03        150.15         8.33 o                         
 -17   1   3         54.60         50.59         7.04 o                         
 -15   1   3        126.49        138.73         7.52 o                         
 -13   1   3       1133.43       1118.87        12.84 o                         
 -11   1   3          0.56         -9.50         9.50 o                         
  -9   1   3       3759.84       3539.65        53.83 o                         
  -7   1   3      14084.61      15280.34       159.84 o                         
  -3   1   3      23353.76      24456.63       245.39 o                         
  -1   1   3      23051.65      25115.78       101.34 o                         
   1   1   3       3853.23       3489.23        30.90 o                         
   3   1   3       2884.65       2846.50        49.82 o                         
   5   1   3       7871.30       7369.75        64.94 o                         
   7   1   3       6864.46       6807.40        49.12 o                         
   9   1   3       3881.32       3986.00        49.82 o                         
  11   1   3       1348.15       1367.86        19.01 o                         
  13   1   3        619.18        656.37         8.02 o                         
  15   1   3        621.93        623.15        10.44 o                         
 -20   2   3        222.74        217.52        10.22 o                         
 -18   2   3        678.83        663.52         9.94 o                         
 -16   2   3       3680.88       3721.99        28.57 o                         
 -14   2   3       6092.96       5887.92        80.80 o                         
 -12   2   3       3851.49       3695.12        21.08 o                         
 -10   2   3       5060.71       4193.19        59.49 o                         
  -8   2   3      27048.50      29002.48       320.83 o                         
  -6   2   3      31202.10      33253.78      1104.78 o                         
  -4   2   3         16.99         26.42         7.15 o                         
  -2   2   3       1289.35       1023.90        15.27 o                         
   0   2   3      26012.83      26405.71       305.00 o                         
   2   2   3      22448.60      22641.08       422.75 o                         
   4   2   3       3087.27       2999.71        72.52 o                         
   6   2   3        204.77        241.94         6.79 o                         
   8   2   3        169.50        190.02         9.42 o                         
  10   2   3        133.04        140.74         6.60 o                         
  12   2   3        198.24        189.82         6.52 o                         
  14   2   3         24.24         24.64         7.97 o                         
 -19   3   3       1123.87       1101.91        11.73 o                         
 -17   3   3        820.71        763.67        36.08 o                         
 -15   3   3        722.88        679.74        13.61 o                         
 -13   3   3       1286.43       1299.55        13.56 o                         
 -11   3   3        384.53        329.33         9.28 o                         
  -9   3   3       5022.70       5082.88        42.31 o                         
  -7   3   3       3681.88       3958.94       122.56 o                         
  -5   3   3       9539.78      10749.75        67.68 o                         
  -3   3   3       6898.08       7542.52        78.36 o                         
  -1   3   3       3324.23       3596.38        68.05 o                         
   1   3   3       5793.48       6709.86       108.03 o                         
   3   3   3       2930.71       2737.95        27.64 o                         
   5   3   3        435.28        349.47         6.73 o                         
   7   3   3          2.84          1.25         6.14 o                         
   9   3   3         29.23         28.62         6.47 o                         
  11   3   3          8.35          5.83         6.09 o                         
  13   3   3         27.56         33.21         7.55 o                         
 -18   4   3        530.35        495.41        32.89 o                         
 -16   4   3       1658.72       1629.53        12.51 o                         
 -14   4   3       2396.27       2341.23       105.99 o                         
 -12   4   3       2925.57       2709.64        24.42 o                         
 -10   4   3       5438.99       5185.80       141.31 o                         
  -8   4   3       6460.79       7006.58        81.30 o                         
  -6   4   3       5975.18       5341.26        83.60 o                         
  -4   4   3       7069.15       7378.11        91.90 o                         
  -2   4   3       3926.34       3706.79        61.38 o                         
   0   4   3       3509.17       3015.18        63.22 o                         
   2   4   3       5563.39       5247.56        74.47 o                         
   4   4   3        838.04        822.73        11.44 o                         
   6   4   3       2149.35       2083.25         9.50 o                         
   8   4   3        437.22        395.43        13.99 o                         
  10   4   3         11.42         12.26         8.43 o                         
  12   4   3          1.14          2.16         8.19 o                         
  14   4   3        278.74        258.40         7.16 o                         
 -19   5   3         66.64         58.73         9.28 o                         
 -17   5   3         64.79         66.40         9.25 o                         
 -15   5   3        102.68         95.03         8.53 o                         
 -13   5   3         98.54         74.80        22.06 o                         
 -11   5   3        521.35        456.39        11.82 o                         
  -9   5   3          3.42         -2.24         6.62 o                         
  -7   5   3        122.58        140.83         7.29 o                         
  -5   5   3          3.55          3.70         5.86 o                         
  -3   5   3        496.69        466.82        94.75 o                         
  -1   5   3          8.51         16.81         6.44 o                         
   1   5   3       6463.56       6101.92        48.07 o                         
   3   5   3       9915.30       8949.70       130.47 o                         
   5   5   3       3856.05       3854.70        38.79 o                         
   7   5   3       2932.85       2824.07        47.81 o                         
   9   5   3       3156.47       3171.16        27.66 o                         
  11   5   3       4344.07       4379.00        72.41 o                         
  13   5   3       1969.73       1947.77        13.78 o                         
 -18   6   3          0.25          5.97        18.60 o                         
 -16   6   3        119.60        156.50        13.84 o                         
 -14   6   3         35.73         54.24         8.66 o                         
 -12   6   3          0.47         14.94         8.37 o                         
 -10   6   3          4.07         19.79         7.23 o                         
  -8   6   3        912.28       1053.82        19.89 o                         
  -6   6   3       1836.19       1818.15        13.19 o                         
  -4   6   3        396.86        434.75         7.76 o                         
  -2   6   3         83.89        110.69         8.32 o                         
   0   6   3        132.20         97.16         6.36 o                         
   2   6   3         10.72         17.77         6.70 o                         
   4   6   3         63.02         63.41         7.30 o                         
   6   6   3       1121.26       1099.62         9.99 o                         
   8   6   3       1025.60        995.94        21.63 o                         
  10   6   3         15.29          7.15         8.76 o                         
  12   6   3        164.60        182.71         7.56 o                         
 -17   7   3        405.47        403.32        10.34 o                         
 -15   7   3          0.57         19.62        15.19 o                         
 -13   7   3         72.42         89.66         7.22 o                         
 -11   7   3        178.91        181.75         6.84 o                         
  -9   7   3        190.36        163.60        11.04 o                         
  -7   7   3        158.19        160.97         5.92 o                         
  -5   7   3       3495.94       3209.43        35.82 o                         
  -3   7   3       4713.86       4878.35       107.33 o                         
  -1   7   3       4704.10       4403.39        52.20 o                         
   1   7   3       1052.93       1069.63        11.21 o                         
   3   7   3        600.99        617.33         7.16 o                         
   5   7   3         69.62         74.35         8.48 o                         
   7   7   3        587.16        582.61        13.90 o                         
   9   7   3       1681.79       1742.22        18.37 o                         
  11   7   3        881.54        900.67         8.30 o                         
 -16   8   3        396.41        399.10        16.26 o                         
 -14   8   3       1479.20       1513.37        45.68 o                         
 -12   8   3       3394.76       3304.92       103.63 o                         
 -10   8   3       8032.50       7988.06       104.30 o                         
  -8   8   3       3515.94       3465.95        73.13 o                         
  -6   8   3       1412.37       1488.04        13.15 o                         
  -4   8   3       3073.58       3227.09        61.49 o                         
  -2   8   3       1832.01       1814.46        20.12 o                         
   0   8   3        938.59        938.00        15.10 o                         
   2   8   3         40.05         22.31         6.00 o                         
   4   8   3         43.83         41.41         6.96 o                         
   6   8   3        370.98        335.44         6.00 o                         
   8   8   3        114.36        101.63         6.62 o                         
  10   8   3         14.05          6.80         8.57 o                         
 -13   9   3         51.56         55.42        10.35 o                         
 -11   9   3          4.82          8.52         6.49 o                         
  -9   9   3        381.40        381.96         6.53 o                         
  -7   9   3       1834.81       1834.36        29.61 o                         
  -5   9   3        533.03        532.17         8.55 o                         
  -3   9   3          1.28         11.49         7.31 o                         
  -1   9   3          4.61         -3.21         5.49 o                         
   1   9   3        359.65        389.02         6.57 o                         
   3   9   3       1342.29       1398.90        20.68 o                         
   5   9   3         17.97         32.15         6.32 o                         
   7   9   3          6.29         13.88         6.38 o                         
   9   9   3         45.67         51.01         6.48 o                         
 -12  10   3        805.73        677.19       148.00 o                         
 -10  10   3        374.57        397.64         6.57 o                         
  -8  10   3        340.90        391.75         6.94 o                         
  -6  10   3        595.08        617.04         9.26 o                         
  -4  10   3        930.18        945.58        16.16 o                         
  -2  10   3       1641.07       1633.14        29.52 o                         
   0  10   3         98.66         94.31         7.18 o                         
   2  10   3        242.06        233.30         7.79 o                         
   4  10   3        649.23        663.01        14.73 o                         
   6  10   3        169.92        147.22         7.13 o                         
  -9  11   3          1.56          3.58         6.07 o                         
  -7  11   3        147.68        172.30         6.04 o                         
  -5  11   3       1111.56       1100.87        14.89 o                         
  -3  11   3        457.79        453.63         6.61 o                         
  -1  11   3         86.90         92.60         5.67 o                         
   1  11   3        353.93        365.91         6.73 o                         
   3  11   3        681.02        680.74         7.36 o                         
  -4  12   3          9.64          0.23         6.20 o                         
  -2  12   3        162.71        161.16         6.65 o                         
 -20   0   4       1743.83       1789.06        17.24 o                         
 -18   0   4        850.85        810.80        19.84 o                         
 -16   0   4        104.88        100.15         9.48 o                         
 -14   0   4        343.89        347.19        21.60 o                         
 -12   0   4        207.84        179.07        10.88 o                         
 -10   0   4        898.73       1008.90        19.79 o                         
  -8   0   4       1108.72       1027.05        25.17 o                         
  -6   0   4       4079.97       4460.87       108.21 o                         
  -4   0   4      36653.85      35159.47        79.53 o                         
  -2   0   4      15126.36      15615.68        97.97 o                         
   0   0   4       4943.17       4658.22        62.56 o                         
   2   0   4       7962.74       8319.47        37.18 o                         
   4   0   4       5957.79       5935.18       119.23 o                         
   6   0   4       2002.78       2189.65        25.24 o                         
   8   0   4       5046.73       5008.06       106.29 o                         
  10   0   4        661.59        721.39        14.39 o                         
  12   0   4       1261.24       1416.39        12.34 o                         
 -21   1   4         52.46         51.77         8.07 o                         
 -19   1   4        574.13        581.57         8.93 o                         
 -17   1   4        569.88        539.09         8.74 o                         
 -15   1   4       2408.64       2551.68        13.02 o                         
 -13   1   4        509.79        497.60         8.61 o                         
 -11   1   4        234.74        200.91         7.76 o                         
  -9   1   4       6348.66       6808.97       130.78 o                         
  -7   1   4         68.36         22.28         7.14 o                         
  -5   1   4        864.41       1066.07        19.73 o                         
  -3   1   4        260.88        376.83        11.27 o                         
  -1   1   4      14973.91      15009.07       119.83 o                         
   1   1   4      24432.80      26020.99       283.29 o                         
   3   1   4       3864.44       4251.56        37.13 o                         
   5   1   4        263.96        285.56        14.13 o                         
   7   1   4        898.67        943.67        14.01 o                         
   9   1   4       1307.53       1219.00        12.46 o                         
  11   1   4        138.68        122.88         6.36 o                         
  13   1   4        102.98         95.44         6.87 o                         
 -20   2   4         48.90         52.61         9.46 o                         
 -18   2   4         66.43         76.42         9.07 o                         
 -16   2   4       2000.83       1954.66        40.18 o                         
 -14   2   4       1821.89       1864.76        22.88 o                         
 -12   2   4        272.33        282.65         7.92 o                         
 -10   2   4       7906.98       9380.78        25.19 o                         
  -8   2   4       7740.51       8424.23       353.01 o                         
  -6   2   4       8539.87       9997.71       192.50 o                         
  -4   2   4       7260.10       8008.19        43.19 o                         
  -2   2   4       2506.74       2896.54        11.62 o                         
   0   2   4      28687.65      29486.33       665.06 o                         
   2   2   4      10326.65      10738.66       130.61 o                         
   4   2   4          6.93          1.79         5.51 o                         
   6   2   4          2.04          0.83         5.57 o                         
   8   2   4         29.86         27.51         6.02 o                         
  10   2   4        901.37        918.50         7.81 o                         
  12   2   4        235.09        238.27         6.78 o                         
 -21   3   4        145.74        172.90         9.73 o                         
 -19   3   4        455.26        425.48        10.06 o                         
 -17   3   4       3788.80       3875.85        55.14 o                         
 -15   3   4       4506.84       4496.49       101.89 o                         
 -13   3   4       5911.15       5847.65       183.48 o                         
 -11   3   4       8024.32       7843.11       178.49 o                         
  -9   3   4      21620.19      22367.92       250.39 o                         
  -7   3   4      42512.57      44655.21      1145.74 o                         
  -5   3   4      19155.75      20421.08       335.36 o                         
  -3   3   4      20091.51      19947.27       258.34 o                         
  -1   3   4      13262.75      13097.01       222.07 o                         
   1   3   4       9036.26       8804.24       167.36 o                         
   3   3   4       1883.29       1751.69        31.95 o                         
   5   3   4        462.19        500.83        11.93 o                         
   7   3   4        463.67        479.38         8.17 o                         
   9   3   4          1.14         -4.18         6.02 o                         
  11   3   4          0.40          1.67         6.12 o                         
  13   3   4          1.31          2.15         7.74 o                         
 -20   4   4       1149.15       1155.92        38.76 o                         
 -18   4   4        578.32        563.78        49.52 o                         
 -16   4   4         80.91        105.28         8.55 o                         
 -14   4   4         15.70         12.48         7.51 o                         
 -12   4   4       1050.36       1075.71        11.23 o                         
 -10   4   4       1710.99       1679.97        17.32 o                         
  -8   4   4        317.24        313.53         7.20 o                         
  -6   4   4       3448.76       3410.59        46.86 o                         
  -4   4   4       9603.56      10000.81       246.08 o                         
  -2   4   4       3155.47       3388.09        67.61 o                         
   0   4   4       2170.35       2208.23        35.21 o                         
   2   4   4       2086.56       2180.95        53.34 o                         
   4   4   4       3328.80       3214.48        24.04 o                         
   6   4   4       3271.83       3526.53        38.20 o                         
   8   4   4        672.43        696.23         8.37 o                         
  10   4   4        404.32        408.49         6.72 o                         
  12   4   4        242.53        252.06         8.33 o                         
 -19   5   4         91.48         96.91         8.78 o                         
 -17   5   4         29.80         34.78         8.35 o                         
 -15   5   4        209.73        221.95        10.65 o                         
 -13   5   4        286.09        284.33        27.63 o                         
 -11   5   4       1547.94       1513.60        35.55 o                         
  -9   5   4        126.47        132.04         6.94 o                         
  -7   5   4        376.98        326.10         7.16 o                         
  -5   5   4       3439.27       3572.62        63.25 o                         
  -3   5   4        732.39        637.26        13.19 o                         
  -1   5   4        800.68        804.24         7.61 o                         
   1   5   4        393.40        400.24         6.30 o                         
   3   5   4       2273.95       2291.43        38.08 o                         
   5   5   4       1342.06       1286.61        17.03 o                         
   7   5   4         68.29         57.58         6.34 o                         
   9   5   4         17.48         17.86         5.88 o                         
  11   5   4         12.49          9.24         8.16 o                         
 -18   6   4        630.27        656.91        12.46 o                         
 -16   6   4        213.45        217.32        18.03 o                         
 -14   6   4         64.13         58.09         8.70 o                         
 -12   6   4         26.98         11.90        12.28 o                         
 -10   6   4         13.16          5.73         5.74 o                         
  -8   6   4          1.23         -0.51         6.29 o                         
  -6   6   4        210.40        185.19         6.37 o                         
  -4   6   4        259.39        278.07         6.52 o                         
  -2   6   4        451.35        384.37         7.80 o                         
   0   6   4       3111.19       3270.04        58.06 o                         
   2   6   4       2757.22       2810.23        41.52 o                         
   4   6   4       1042.71       1079.87        14.01 o                         
   6   6   4       1678.83       1598.12        16.68 o                         
   8   6   4       2498.90       2530.21        29.19 o                         
  10   6   4       2626.33       2671.33        19.19 o                         
 -17   7   4        488.53        451.01        23.32 o                         
 -15   7   4        419.88        443.77         7.81 o                         
 -13   7   4        326.80        339.01         9.03 o                         
 -11   7   4       1896.18       1836.54        24.77 o                         
  -9   7   4        409.84        456.52         7.85 o                         
  -7   7   4        536.54        479.26         7.16 o                         
  -5   7   4       3188.99       3480.78        17.36 o                         
  -3   7   4       6739.88       6772.09        35.53 o                         
  -1   7   4       6723.36       6738.52        29.22 o                         
   1   7   4        132.02        120.52         7.23 o                         
   3   7   4          6.69         -2.29         7.06 o                         
   5   7   4       1083.70       1124.11        22.53 o                         
   7   7   4        734.44        746.36        13.61 o                         
   9   7   4        190.89        213.73         7.26 o                         
 -16   8   4          7.63          9.67         8.85 o                         
 -14   8   4         82.93         83.72         8.97 o                         
 -12   8   4          0.22         -1.84         7.38 o                         
 -10   8   4       1626.84       1575.16        11.35 o                         
  -8   8   4       1151.86       1136.97         9.11 o                         
  -6   8   4        418.76        476.55         7.02 o                         
  -4   8   4       2879.02       2964.47        35.20 o                         
  -2   8   4       1639.22       1717.35        15.69 o                         
   0   8   4         34.79         37.69         6.89 o                         
   2   8   4          0.59          7.86         5.38 o                         
   4   8   4        641.28        632.43         6.52 o                         
   6   8   4        424.51        420.16         7.00 o                         
   8   8   4        251.40        245.03         6.37 o                         
 -15   9   4        330.88        322.32         9.85 o                         
 -13   9   4       1665.03       1604.78        10.72 o                         
 -11   9   4       2422.49       2392.92        51.34 o                         
  -9   9   4       1499.50       1398.49        21.23 o                         
  -7   9   4        199.82        190.84         8.74 o                         
  -5   9   4       1279.57       1283.51        12.08 o                         
  -3   9   4       4442.28       4380.74        24.68 o                         
  -1   9   4       2662.39       2657.66        26.62 o                         
   1   9   4       1177.90       1188.27        14.47 o                         
   3   9   4        807.54        835.33         7.13 o                         
   5   9   4        404.66        397.48         9.89 o                         
   7   9   4        271.70        271.18         6.51 o                         
 -12  10   4         38.67         44.17         6.93 o                         
 -10  10   4         62.91         74.67         6.08 o                         
  -8  10   4          2.39          4.16         6.07 o                         
  -6  10   4         67.25         61.82         5.93 o                         
  -4  10   4          0.68          8.94         6.81 o                         
  -2  10   4         55.75         63.05         5.02 o                         
   0  10   4        474.90        505.00         6.83 o                         
   2  10   4        897.27        913.27         8.34 o                         
   4  10   4        524.93        518.46         7.06 o                         
  -9  11   4         14.31         15.32         6.83 o                         
  -7  11   4        247.98        227.56        10.06 o                         
  -5  11   4        153.51        165.06         6.85 o                         
  -3  11   4         10.86         14.97         8.00 o                         
  -1  11   4         59.41         52.54         6.50 o                         
   1  11   4          1.97          9.78        11.07 o                         
   3  11   4         48.97         58.60         9.26 o                         
 -21   1   5       1878.41       1953.86        34.07 o                         
 -19   1   5       1208.57       1246.66        13.27 o                         
 -17   1   5        628.92        646.41         9.00 o                         
 -15   1   5       2050.24       1893.24        13.56 o                         
 -13   1   5       4838.90       4863.37        51.93 o                         
 -11   1   5        871.01        906.18        14.47 o                         
  -9   1   5        492.99        662.33        10.49 o                         
  -7   1   5       2470.81       2127.77        16.37 o                         
  -5   1   5       7394.67       7769.53        80.65 o                         
  -3   1   5        343.76        514.42        18.31 o                         
  -1   1   5       9081.80      10226.87       130.29 o                         
   1   1   5       7491.06       7605.11        70.73 o                         
   3   1   5       1098.66       1022.28         7.43 o                         
   5   1   5       1187.52       1178.00         8.04 o                         
   7   1   5       3184.73       3109.79        39.19 o                         
   9   1   5       1738.76       1730.34        19.25 o                         
  11   1   5       1181.95       1246.69        17.59 o                         
 -22   2   5         46.68         41.39        11.07 o                         
 -20   2   5        415.76        400.72        11.18 o                         
 -18   2   5        481.72        502.31        10.51 o                         
 -16   2   5       1714.60       1833.30        13.52 o                         
 -14   2   5       2321.22       1964.67        22.31 o                         
 -12   2   5       4219.47       4202.55       171.94 o                         
 -10   2   5      25295.38      23737.74      1898.41 o                         
  -8   2   5      23108.02      23183.30      1132.00 o                         
  -6   2   5      21140.70      21468.92        49.63 o                         
  -4   2   5       6305.46       6141.22       106.74 o                         
  -2   2   5       7652.32       7419.73        90.57 o                         
   0   2   5      14481.52      14271.21       280.33 o                         
   2   2   5       1991.46       1654.09        38.27 o                         
   4   2   5       1343.59       1314.32         8.29 o                         
   6   2   5       2207.11       2121.12        21.62 o                         
   8   2   5       1439.43       1521.28        19.27 o                         
  10   2   5        678.94        693.74         7.58 o                         
  12   2   5        117.31         95.26         6.77 o                         
 -21   3   5        253.97        241.82        11.11 o                         
 -19   3   5         10.49          2.96         9.19 o                         
 -17   3   5        647.44        573.30        12.37 o                         
 -15   3   5       1192.26       1122.37        79.94 o                         
 -13   3   5        590.35        622.25         9.99 o                         
 -11   3   5       5919.79       6358.10        54.79 o                         
  -9   3   5       1814.07       2107.85        46.23 o                         
  -7   3   5       1028.16       1131.68        18.66 o                         
  -5   3   5       7460.33       7567.62        66.00 o                         
  -3   3   5       1778.29       1820.38        19.32 o                         
  -1   3   5       6824.68       7587.71       153.19 o                         
   1   3   5       2616.60       3006.54        46.28 o                         
   3   3   5        351.66        379.05         6.91 o                         
   5   3   5       2404.96       2404.64        36.71 o                         
   7   3   5       1018.06        974.72         7.77 o                         
   9   3   5        400.57        402.53         6.70 o                         
  11   3   5         12.60         15.76         6.53 o                         
 -20   4   5        256.09        248.22        13.29 o                         
 -18   4   5       1520.75       1455.20        18.49 o                         
 -16   4   5        902.43        898.57        48.08 o                         
 -14   4   5        917.45        875.75        16.01 o                         
 -12   4   5       1135.91        885.61        12.64 o                         
 -10   4   5         47.04         45.31         6.01 o                         
  -8   4   5       8437.34       8452.91        83.13 o                         
  -6   4   5      11425.54      11884.37        69.61 o                         
  -4   4   5      10867.20      10288.82       115.16 o                         
  -2   4   5       1731.28       1646.93        27.63 o                         
   0   4   5         15.64         32.36         6.29 o                         
   2   4   5       6055.02       5847.88       129.58 o                         
   4   4   5       6947.55       6767.82        65.40 o                         
   6   4   5       3158.10       3251.25        31.31 o                         
   8   4   5        595.64        600.61        11.90 o                         
  10   4   5         22.43         16.08         6.43 o                         
 -19   5   5        267.57        281.97         8.79 o                         
 -17   5   5        571.88        552.85         9.65 o                         
 -15   5   5       2080.61       1987.00        12.70 o                         
 -13   5   5       1835.14       1912.84        73.83 o                         
 -11   5   5        321.31        322.15         7.63 o                         
  -9   5   5        276.82        233.54         6.94 o                         
  -7   5   5        168.75        148.63         5.92 o                         
  -5   5   5        269.63        339.27         6.28 o                         
  -3   5   5         64.30         26.68         6.33 o                         
  -1   5   5        574.72        523.43         7.20 o                         
   1   5   5         15.05         11.83         5.41 o                         
   3   5   5          3.29          6.67         6.07 o                         
   5   5   5        844.60        873.75         9.92 o                         
   7   5   5        466.35        479.76         6.40 o                         
   9   5   5        992.89       1030.21         8.37 o                         
  11   5   5        370.34        366.91         9.29 o                         
 -18   6   5        344.52        319.02        23.82 o                         
 -16   6   5          3.92          7.25         7.26 o                         
 -14   6   5          0.67         -4.44        19.88 o                         
 -12   6   5        147.30        139.51         7.08 o                         
 -10   6   5          5.03         13.59         6.39 o                         
  -8   6   5        245.27        218.53         9.17 o                         
  -6   6   5        255.65        285.39         6.29 o                         
  -4   6   5        153.72        119.65         6.25 o                         
  -2   6   5        897.99        793.92         6.28 o                         
   0   6   5        139.89        114.54         6.18 o                         
   2   6   5        391.87        382.94         6.11 o                         
   4   6   5        617.00        618.25         7.40 o                         
   6   6   5       1295.81       1317.12        19.45 o                         
   8   6   5         73.92         71.36         5.87 o                         
  10   6   5        122.83        122.82         7.12 o                         
 -19   7   5        362.49        390.37        14.52 o                         
 -17   7   5        504.11        503.86         9.84 o                         
 -15   7   5        542.53        517.60        15.53 o                         
 -13   7   5        692.38        693.91         9.56 o                         
 -11   7   5       1363.16       1422.99        11.98 o                         
  -9   7   5       2151.23       2256.79        18.54 o                         
  -7   7   5        282.74        291.14         7.58 o                         
  -5   7   5       1144.05       1108.22        13.07 o                         
  -3   7   5        353.97        358.52         7.19 o                         
  -1   7   5         33.57         44.00         7.41 o                         
   1   7   5         67.60         71.51         5.44 o                         
   3   7   5       1668.55       1623.25        35.59 o                         
   5   7   5       1010.18       1011.19        18.13 o                         
   7   7   5       1330.98       1343.64        14.53 o                         
   9   7   5        471.93        425.79         7.72 o                         
 -16   8   5        108.14        104.62         7.73 o                         
 -14   8   5       1494.20       1521.10        68.77 o                         
 -12   8   5       5626.69       5596.49       116.68 o                         
 -10   8   5       5746.24       5866.97        35.69 o                         
  -8   8   5       1982.84       2057.50        16.58 o                         
  -6   8   5       4702.36       4681.01        42.36 o                         
  -4   8   5       8693.28       8710.79        30.09 o                         
  -2   8   5       7770.86       7792.87        32.36 o                         
   0   8   5       1763.88       1758.23        17.05 o                         
   2   8   5        936.59        975.67        12.28 o                         
   4   8   5       2089.65       2160.43         8.94 o                         
   6   8   5        950.29        957.44        10.14 o                         
   8   8   5        316.24        301.49         6.87 o                         
 -15   9   5        288.97        223.57         8.28 o                         
 -13   9   5        263.72        230.31         8.00 o                         
 -11   9   5          0.36          0.65         6.37 o                         
  -9   9   5        231.08        225.90         7.86 o                         
  -7   9   5         92.78         79.79         5.99 o                         
  -5   9   5        216.56        201.93         6.19 o                         
  -3   9   5        558.99        549.48         6.48 o                         
  -1   9   5       2228.26       2213.62         9.19 o                         
   1   9   5        140.08        154.50         6.51 o                         
   3   9   5         21.44         29.50         8.77 o                         
   5   9   5         51.13         47.29         6.50 o                         
 -14  10   5        233.59        243.43        16.95 o                         
 -12  10   5        759.07        792.06        11.84 o                         
 -10  10   5       1267.75       1304.23        12.19 o                         
  -8  10   5        792.45        800.17         7.77 o                         
  -6  10   5        298.64        327.95         7.89 o                         
  -4  10   5        542.54        546.26        16.07 o                         
  -2  10   5        444.44        453.15        10.06 o                         
   0  10   5       1049.57       1057.67         8.63 o                         
   2  10   5        577.64        576.50        10.96 o                         
   4  10   5        183.77        185.76         9.46 o                         
 -11  11   5        415.26        412.03        12.64 o                         
  -9  11   5        231.04        225.18         8.42 o                         
  -7  11   5        107.48        109.85         6.50 o                         
  -5  11   5        103.40        116.51         7.33 o                         
  -3  11   5         29.78         20.43        12.60 o                         
  -1  11   5          6.30         11.26         6.57 o                         
   1  11   5        133.99        133.10         6.47 o                         
 -22   0   6       4163.14       4236.60        25.05 o                         
 -20   0   6       3382.60       3463.66        21.09 o                         
 -18   0   6        280.62        274.03        10.86 o                         
 -16   0   6         69.95         49.89        10.55 o                         
 -14   0   6       7913.39       8288.56        38.85 o                         
 -12   0   6       3186.37       2644.37        33.81 o                         
 -10   0   6        137.37        121.28        10.90 o                         
  -8   0   6       1397.11       1448.16        14.09 o                         
  -6   0   6        266.98        406.61        10.22 o                         
  -4   0   6        391.21        484.04        11.56 o                         
  -2   0   6        174.66         81.89        10.86 o                         
   0   0   6       1173.54       1359.54        10.45 o                         
   2   0   6       1876.72       2134.37        95.75 o                         
   4   0   6         59.98         85.81         8.90 o                         
   6   0   6       1408.51       1523.03        12.87 o                         
   8   0   6        502.01        562.42        10.36 o                         
  10   0   6        588.18        620.78        16.24 o                         
 -23   1   6         40.10         37.78        10.34 o                         
 -21   1   6        174.88        161.13         8.57 o                         
 -19   1   6          2.91          2.68         7.26 o                         
 -17   1   6        372.58        375.20         8.05 o                         
 -15   1   6       1703.57       1480.16        11.41 o                         
 -13   1   6       1816.81       1935.68        32.78 o                         
 -11   1   6       6436.38       6272.01        73.72 o                         
  -9   1   6         26.23         14.22         7.68 o                         
  -7   1   6       2338.10       2260.41        14.16 o                         
  -5   1   6        193.92        174.24         7.70 o                         
  -3   1   6       6354.00       5978.62        87.61 o                         
  -1   1   6      16197.00      16494.98       334.61 o                         
   1   1   6        222.31        222.48         6.33 o                         
   3   1   6        356.60        292.07         6.48 o                         
   5   1   6          2.94          0.59         6.15 o                         
   7   1   6        553.19        592.35         7.07 o                         
   9   1   6       1227.25       1249.95        16.09 o                         
  11   1   6         94.51         89.24         6.61 o                         
 -22   2   6        214.43        238.37        17.52 o                         
 -20   2   6         65.97        102.54        12.09 o                         
 -18   2   6        265.86        224.12        10.20 o                         
 -16   2   6       1912.15       1828.64        13.22 o                         
 -14   2   6       1031.39        845.91        19.25 o                         
 -12   2   6       1841.85       2102.00        19.58 o                         
 -10   2   6        330.96        333.34         9.18 o                         
  -8   2   6       4293.52       4574.36        50.31 o                         
  -6   2   6       6794.76       8024.44        64.22 o                         
  -4   2   6         14.70         20.28         6.91 o                         
  -2   2   6       4894.30       5260.91        33.15 o                         
   0   2   6       4537.49       4708.17        17.03 o                         
   2   2   6         66.03         75.46         5.73 o                         
   4   2   6         35.35         44.09         6.22 o                         
   6   2   6        332.92        348.77        11.23 o                         
   8   2   6       1540.82       1594.03        22.08 o                         
  10   2   6        492.53        486.72         7.16 o                         
 -21   3   6          2.11          8.52         8.87 o                         
 -19   3   6        199.52        165.19         9.46 o                         
 -17   3   6        911.84        908.09        37.93 o                         
 -15   3   6       2128.46       1945.35        55.73 o                         
 -13   3   6       3706.33       3825.90       120.14 o                         
 -11   3   6       1740.00       1452.03        32.45 o                         
  -9   3   6      10587.48      11165.31        79.24 o                         
  -7   3   6      16655.41      16406.52       192.62 o                         
  -5   3   6      22281.29      23495.19       236.24 o                         
  -3   3   6      21200.44      20930.95       300.92 o                         
  -1   3   6      11925.93      11533.33       149.93 o                         
   1   3   6      17738.03      18102.88       232.39 o                         
   3   3   6       7229.21       7384.03       122.93 o                         
   5   3   6       3723.90       3718.36        44.18 o                         
   7   3   6        904.89        923.84        12.94 o                         
   9   3   6        325.29        326.61         7.62 o                         
 -22   4   6        390.71        389.13        10.54 o                         
 -20   4   6        270.14        283.16        12.92 o                         
 -18   4   6        798.40        752.63        24.37 o                         
 -16   4   6       2549.80       2614.30        65.03 o                         
 -14   4   6       3506.98       3475.57        21.21 o                         
 -12   4   6       2432.93       2463.79        29.60 o                         
 -10   4   6        174.97         69.83         6.50 o                         
  -8   4   6       4096.89       3939.89        46.72 o                         
  -6   4   6       4036.36       4105.71        53.28 o                         
  -4   4   6       1822.52       1681.68        11.70 o                         
  -2   4   6        472.55        440.38         9.44 o                         
   0   4   6         16.53          4.62         6.68 o                         
   2   4   6        631.65        639.46         8.22 o                         
   4   4   6       4021.01       4018.93        48.80 o                         
   6   4   6        989.46       1012.33        11.88 o                         
   8   4   6         18.02          6.68         6.02 o                         
  10   4   6         10.92         16.09         6.08 o                         
 -21   5   6          1.05         -5.39         9.19 o                         
 -19   5   6         66.76         54.64         8.96 o                         
 -17   5   6        513.70        459.95        28.59 o                         
 -15   5   6       1618.53       1616.82        10.85 o                         
 -13   5   6        224.14        169.32         9.04 o                         
 -11   5   6          3.28         16.56         6.86 o                         
  -9   5   6          1.73          4.37         6.12 o                         
  -7   5   6       1086.84       1154.84        18.69 o                         
  -5   5   6       3878.78       3584.94        50.20 o                         
  -3   5   6        268.35        213.27         5.74 o                         
  -1   5   6          2.05          7.73         5.96 o                         
   1   5   6        437.94        430.18         6.72 o                         
   3   5   6       1351.05       1359.06        15.27 o                         
   5   5   6        382.55        392.19        10.41 o                         
   7   5   6         43.43         46.34         6.03 o                         
   9   5   6         98.76        123.61         6.32 o                         
 -20   6   6        577.03        565.24        32.62 o                         
 -18   6   6       1996.04       1930.48        32.46 o                         
 -16   6   6       4489.31       4126.93       115.68 o                         
 -14   6   6       1602.46       1621.28        11.34 o                         
 -12   6   6        346.46        269.44         7.26 o                         
 -10   6   6       1364.60       1373.44        22.78 o                         
  -8   6   6        988.54        944.95         7.98 o                         
  -6   6   6       2156.98       2200.15        30.67 o                         
  -4   6   6        468.30        447.35         7.08 o                         
  -2   6   6         42.24         44.25         5.64 o                         
   0   6   6         52.23         44.65         6.07 o                         
   2   6   6        959.73        918.30        19.09 o                         
   4   6   6        643.21        653.93        11.95 o                         
   6   6   6        811.67        810.60        24.97 o                         
   8   6   6        378.67        368.89         8.63 o                         
 -19   7   6        181.01        192.45        19.47 o                         
 -17   7   6         83.63        114.80         8.79 o                         
 -15   7   6       1046.42        980.19        10.53 o                         
 -13   7   6       1955.98       1796.79        16.54 o                         
 -11   7   6       1784.44       1772.45        10.02 o                         
  -9   7   6        699.73        747.28         7.18 o                         
  -7   7   6        437.14        486.44         6.28 o                         
  -5   7   6       2042.03       2099.53        10.49 o                         
  -3   7   6        834.07        951.73         7.60 o                         
  -1   7   6         58.15         56.78         6.37 o                         
   1   7   6        919.94        883.14         7.87 o                         
   3   7   6       2006.28       1940.81        23.53 o                         
   5   7   6       1875.18       1863.12        33.41 o                         
   7   7   6        348.90        313.89         8.51 o                         
 -18   8   6        161.48        156.99         9.50 o                         
 -16   8   6          1.25          6.35        10.70 o                         
 -14   8   6        104.81         89.97         8.10 o                         
 -12   8   6        701.33        677.58        23.24 o                         
 -10   8   6        384.19        346.63         9.10 o                         
  -8   8   6         38.98         42.69         6.16 o                         
  -6   8   6       1049.34       1099.78         9.05 o                         
  -4   8   6        186.83        164.27         6.88 o                         
  -2   8   6       1820.92       1836.12        20.54 o                         
   0   8   6         74.25         69.20         6.91 o                         
   2   8   6        121.97        110.86         7.25 o                         
   4   8   6        323.33        302.59        13.45 o                         
   6   8   6         26.87         23.38         7.49 o                         
 -15   9   6        146.83        133.60         6.88 o                         
 -13   9   6       1661.82       1571.38        37.87 o                         
 -11   9   6       2584.84       2567.96        90.78 o                         
  -9   9   6        683.98        746.34        11.44 o                         
  -7   9   6        520.15        581.42         7.13 o                         
  -5   9   6       2006.38       2181.78        13.16 o                         
  -3   9   6       4004.25       4047.02        36.02 o                         
  -1   9   6       3127.70       3269.85        40.39 o                         
   1   9   6        971.57        993.92        17.68 o                         
   3   9   6        768.63        790.93         7.29 o                         
   5   9   6        452.88        404.77         7.08 o                         
 -14  10   6         32.28         25.78         9.03 o                         
 -12  10   6         47.65         59.75         6.42 o                         
 -10  10   6        365.50        362.85         6.53 o                         
  -8  10   6        459.39        455.49         8.49 o                         
  -6  10   6         42.52         48.99         6.07 o                         
  -4  10   6          0.13         -5.18         6.04 o                         
  -2  10   6          0.62         -6.30         6.30 o                         
   0  10   6         11.43          6.23         6.22 o                         
   2  10   6          6.70         -1.01         6.64 o                         
 -11  11   6         68.32         68.28         7.13 o                         
  -9  11   6        303.58        304.62         6.51 o                         
  -7  11   6         16.28         19.22         6.41 o                         
  -5  11   6        136.20        151.16         6.00 o                         
  -3  11   6          0.69          1.76         6.49 o                         
  -1  11   6         88.27         70.30         5.56 o                         
 -23   1   7       2092.95       2105.89        22.10 o                         
 -21   1   7       1892.33       1937.93        24.98 o                         
 -19   1   7        294.83        270.78         8.34 o                         
 -17   1   7        247.56        243.45         7.55 o                         
 -15   1   7       7114.38       6973.13       106.17 o                         
 -13   1   7      16648.41      16843.46       297.51 o                         
 -11   1   7      14645.19      14833.34       430.11 o                         
  -9   1   7       8472.19       8107.02        60.50 o                         
  -7   1   7       3136.60       2795.05        11.55 o                         
  -5   1   7       1975.23       1883.74        14.81 o                         
  -3   1   7         18.53          3.14         5.87 o                         
  -1   1   7        684.79        664.02        16.34 o                         
   1   1   7       1338.15       1157.26        17.44 o                         
   3   1   7        111.66        137.09         6.92 o                         
   5   1   7          8.04         10.81         5.87 o                         
   7   1   7        236.18        240.41         6.97 o                         
   9   1   7        347.87        345.36         6.75 o                         
 -22   2   7         29.31         26.11         9.57 o                         
 -20   2   7         23.65         33.26         9.71 o                         
 -18   2   7         17.82         13.35         8.96 o                         
 -16   2   7        625.18        612.30        13.36 o                         
 -14   2   7       2271.31       2306.47        45.69 o                         
 -12   2   7        693.88        616.53        11.96 o                         
 -10   2   7       1834.84       1741.47        17.99 o                         
  -8   2   7       7408.73       6878.45       115.14 o                         
  -6   2   7       5602.85       5328.21       112.77 o                         
  -4   2   7      10845.51       9523.58        28.08 o                         
  -2   2   7      12849.89      13503.94       176.40 o                         
   0   2   7      10172.15      10125.52       177.92 o                         
   2   2   7       4815.32       4709.39        75.51 o                         
   4   2   7       1362.50       1442.69        21.38 o                         
   6   2   7       2652.99       2622.04        42.79 o                         
   8   2   7       2347.34       2384.14        36.24 o                         
  10   2   7        468.01        433.68         7.47 o                         
 -23   3   7          0.05          3.48        13.95 o                         
 -21   3   7         10.08          5.66         9.25 o                         
 -19   3   7         34.55         49.07         9.10 o                         
 -17   3   7         30.84         39.23         8.69 o                         
 -15   3   7       1245.86       1278.33        41.37 o                         
 -13   3   7          2.50         13.63         6.02 o                         
 -11   3   7         69.28         53.48         6.60 o                         
  -9   3   7          6.64         16.29         6.80 o                         
  -7   3   7        262.02        303.84         7.39 o                         
  -5   3   7        167.54        278.39         6.48 o                         
  -3   3   7        182.07        253.86         6.54 o                         
  -1   3   7        158.25        243.80         5.93 o                         
   1   3   7          4.23         63.38        23.86 o                         
   3   3   7       1499.14       1384.25        21.77 o                         
   5   3   7          9.72         -1.11         5.38 o                         
   7   3   7        238.48        232.00         7.79 o                         
   9   3   7        142.77        139.52         6.54 o                         
 -22   4   7         10.11         16.11         8.67 o                         
 -20   4   7         23.23         34.88        12.03 o                         
 -18   4   7        252.53        235.62         8.18 o                         
 -16   4   7       1122.47       1192.93        16.68 o                         
 -14   4   7       1034.18       1019.75        43.73 o                         
 -12   4   7       1302.82       1195.38        14.64 o                         
 -10   4   7       3900.32       4080.95        68.76 o                         
  -8   4   7      12907.97      12614.11       425.14 o                         
  -6   4   7      13249.68      13305.54        18.15 o                         
  -4   4   7        508.12        591.76         6.89 o                         
  -2   4   7         69.83        173.50         5.31 o                         
   0   4   7       2218.70       2171.43        29.09 o                         
   2   4   7       3873.65       4025.12        22.03 o                         
   4   4   7       2663.36       2683.56        26.17 o                         
   6   4   7        117.26        121.74         6.29 o                         
   8   4   7         67.41         75.61         5.29 o                         
 -21   5   7        555.26        609.91        34.20 o                         
 -19   5   7       2401.72       2274.92        51.81 o                         
 -17   5   7       6466.03       6185.94        88.74 o                         
 -15   5   7       1236.07       1271.41        16.26 o                         
 -13   5   7         64.57         99.74         7.16 o                         
 -11   5   7         69.39        110.12         5.65 o                         
  -9   5   7       4139.74       3962.31       101.64 o                         
  -7   5   7       8016.20       8380.84       100.90 o                         
  -5   5   7         69.88         45.48         6.06 o                         
  -3   5   7          2.49          6.47         5.71 o                         
  -1   5   7          0.62         11.82         5.35 o                         
   1   5   7          1.86          0.41         5.85 o                         
   3   5   7          0.76          1.81         5.66 o                         
   5   5   7        167.19        174.82         5.74 o                         
   7   5   7          5.56         23.11         6.30 o                         
 -20   6   7         24.07         19.25        10.26 o                         
 -18   6   7         76.14        103.37         9.24 o                         
 -16   6   7          2.65          9.45         7.04 o                         
 -14   6   7         13.37         14.40         8.59 o                         
 -12   6   7         19.97         11.38         7.24 o                         
 -10   6   7        748.65        791.39         8.63 o                         
  -8   6   7       1613.26       1581.38        24.13 o                         
  -6   6   7        280.33        298.98        20.27 o                         
  -4   6   7          8.60          7.76         5.64 o                         
  -2   6   7        267.46        301.36         5.66 o                         
   0   6   7          2.18          1.61         5.89 o                         
   2   6   7         47.62         55.49         5.94 o                         
   4   6   7         20.99         29.09         6.43 o                         
   6   6   7        117.71        122.79         6.36 o                         
 -19   7   7       1162.79       1139.61        11.61 o                         
 -17   7   7        986.54        984.63        38.74 o                         
 -15   7   7        909.20        823.88        16.38 o                         
 -13   7   7        667.29        729.46         9.61 o                         
 -11   7   7       2652.18       2777.63        25.57 o                         
  -9   7   7       2535.65       2542.42        20.85 o                         
  -7   7   7        483.91        477.35         6.70 o                         
  -5   7   7        540.64        563.81        11.72 o                         
  -3   7   7        246.99        232.06         6.30 o                         
  -1   7   7        101.18         99.01         4.80 o                         
   1   7   7        123.25        116.25         6.28 o                         
   3   7   7         68.27         68.79         8.30 o                         
   5   7   7         14.36         13.38         6.23 o                         
 -18   8   7         40.72         58.04         6.61 o                         
 -16   8   7         18.64         25.77         8.33 o                         
 -14   8   7         21.64         18.20         9.20 o                         
 -12   8   7        462.50        470.53         7.48 o                         
 -10   8   7        257.12        261.10         7.04 o                         
  -8   8   7       1039.67       1070.10         9.52 o                         
  -6   8   7       5604.20       5601.85        23.27 o                         
  -4   8   7       4076.06       3872.78        12.56 o                         
  -2   8   7       3211.85       3171.21        14.49 o                         
   0   8   7       1510.19       1492.64         9.32 o                         
   2   8   7       2040.46       2072.43         8.60 o                         
   4   8   7       1969.89       1929.80        51.20 o                         
 -17   9   7         44.30         17.39         7.94 o                         
 -15   9   7         39.44         39.33         8.37 o                         
 -13   9   7         45.43         62.23         6.72 o                         
 -11   9   7        645.44        681.70         7.62 o                         
  -9   9   7       1178.05       1119.40        17.79 o                         
  -7   9   7        422.53        432.77         6.78 o                         
  -5   9   7          1.22          1.62         6.88 o                         
  -3   9   7          6.46         13.49         6.55 o                         
  -1   9   7        637.80        640.43         7.23 o                         
   1   9   7        216.02        224.07        16.40 o                         
   3   9   7          1.98         10.80         6.47 o                         
 -14  10   7        158.60        116.42        22.99 o                         
 -12  10   7        660.27        607.59         7.42 o                         
 -10  10   7        767.53        793.51         9.53 o                         
  -8  10   7         66.79         77.03         6.17 o                         
  -6  10   7          5.36          4.22         6.66 o                         
  -4  10   7       1401.50       1352.54        25.60 o                         
  -2  10   7       1186.84       1190.19        11.48 o                         
   0  10   7        359.42        371.10         6.08 o                         
 -11  11   7       1174.72       1113.97        36.81 o                         
  -9  11   7        405.22        356.52        10.27 o                         
  -7  11   7         15.61         15.30         6.36 o                         
  -5  11   7          1.20         -5.69         6.25 o                         
  -3  11   7        134.22        117.35         9.89 o                         
 -24   0   8       1818.31       1809.66        19.73 o                         
 -22   0   8       2520.04       2571.59        22.93 o                         
 -20   0   8       1541.90       1542.60        19.84 o                         
 -18   0   8        967.19       1007.38        22.56 o                         
 -16   0   8      11780.80      12052.79        96.25 o                         
 -14   0   8      22849.23      23200.37      1163.24 o                         
 -12   0   8      18354.79      18263.11       611.08 o                         
 -10   0   8       1668.11       1251.03        38.16 o                         
  -8   0   8        185.73        293.60        15.51 o                         
  -6   0   8       9019.29       8812.02       183.50 o                         
  -4   0   8       3783.31       3249.33        37.96 o                         
  -2   0   8       3763.21       3416.68        13.58 o                         
   0   0   8         42.50         43.07         8.75 o                         
   2   0   8       1769.08       1787.86        23.46 o                         
   4   0   8         16.15         31.04        12.19 o                         
   6   0   8        108.78        124.15         8.99 o                         
   8   0   8         66.08         58.75         8.92 o                         
 -23   1   8         91.00        104.93         9.15 o                         
 -21   1   8        140.64        133.58         7.75 o                         
 -19   1   8        687.96        723.77         8.89 o                         
 -17   1   8        650.23        691.60        12.15 o                         
 -15   1   8       3197.34       3210.76        57.38 o                         
 -13   1   8       1879.56       1895.54        16.62 o                         
 -11   1   8       3722.02       3672.59        29.56 o                         
  -9   1   8        571.83        516.96         6.66 o                         
  -7   1   8       1002.37        807.87        12.69 o                         
  -5   1   8       1020.47       1107.55        17.50 o                         
  -3   1   8       2435.03       2248.00         9.44 o                         
  -1   1   8       2364.45       2343.88        35.37 o                         
   1   1   8         18.95         23.82         5.07 o                         
   3   1   8         13.86         26.42         5.17 o                         
   5   1   8        984.11       1034.25        25.05 o                         
   7   1   8       1365.77       1365.77        14.62 o                         
 -24   2   8        113.94         93.54        12.09 o                         
 -22   2   8        336.27        345.99        14.57 o                         
 -20   2   8        273.94        241.60         9.52 o                         
 -18   2   8        694.95        707.99        13.35 o                         
 -16   2   8        293.67        350.66         7.83 o                         
 -14   2   8       1937.97       2042.15        34.48 o                         
 -12   2   8       1365.36       1103.77        13.05 o                         
 -10   2   8         31.23         33.12         6.22 o                         
  -8   2   8       1014.77        993.33         7.87 o                         
  -6   2   8       1086.86        938.71         8.89 o                         
  -4   2   8       9041.50       8807.30        14.28 o                         
  -2   2   8       1301.91       1330.60        13.80 o                         
   0   2   8         93.88        108.19         5.27 o                         
   2   2   8        142.50        138.21         5.54 o                         
   4   2   8         74.74         84.64         5.55 o                         
   6   2   8         12.23         20.85        10.68 o                         
   8   2   8        167.28        162.34         6.81 o                         
 -23   3   8          6.72         10.31         9.04 o                         
 -21   3   8        528.44        513.60        13.29 o                         
 -19   3   8        105.70        107.14        10.67 o                         
 -17   3   8         13.12         21.51         8.70 o                         
 -15   3   8          9.78          7.54         7.37 o                         
 -13   3   8        149.66        143.29         6.04 o                         
 -11   3   8        178.94        176.14        35.76 o                         
  -9   3   8       6568.86       6619.88        51.37 o                         
  -7   3   8       3654.94       3730.47        27.05 o                         
  -5   3   8       1193.42       1007.24        16.30 o                         
  -3   3   8       1726.49       1712.91        16.84 o                         
  -1   3   8       8015.73       7927.78        28.10 o                         
   1   3   8       9953.63       9679.60       208.43 o                         
   3   3   8       4510.26       4649.44        47.64 o                         
   5   3   8       2327.41       2366.44        18.94 o                         
   7   3   8       1046.26       1037.31        13.45 o                         
 -22   4   8        194.25        210.52         9.74 o                         
 -20   4   8        468.27        403.14        15.94 o                         
 -18   4   8       2057.85       1978.87        12.24 o                         
 -16   4   8        952.91        910.87        30.72 o                         
 -14   4   8        163.43        165.22         7.40 o                         
 -12   4   8        570.08        507.18         8.15 o                         
 -10   4   8       2897.50       3082.38        43.82 o                         
  -8   4   8      10372.39      10277.55       173.14 o                         
  -6   4   8       3419.39       3466.86        54.10 o                         
  -4   4   8       1378.52       1493.20        19.56 o                         
  -2   4   8       1268.18       1298.45        13.04 o                         
   0   4   8       1212.93       1224.35         7.50 o                         
   2   4   8        403.28        415.38         6.17 o                         
   4   4   8          7.03          9.50         5.98 o                         
   6   4   8         76.92         80.01         6.05 o                         
 -21   5   8         29.63         33.79         9.03 o                         
 -19   5   8         17.09         32.37         8.55 o                         
 -17   5   8          4.90         -0.69         8.75 o                         
 -15   5   8         19.03         17.45         6.77 o                         
 -13   5   8        165.51        170.71         9.29 o                         
 -11   5   8         57.65         91.30         8.21 o                         
  -9   5   8        799.95        744.93        12.60 o                         
  -7   5   8       3343.95       3497.47        38.84 o                         
  -5   5   8        252.13        272.92         7.04 o                         
  -3   5   8         28.16         44.98         6.24 o                         
  -1   5   8         72.41         68.81         5.01 o                         
   1   5   8        992.39       1032.81        24.54 o                         
   3   5   8       1541.58       1470.41        19.99 o                         
   5   5   8          4.38         -6.12         6.12 o                         
   7   5   8          2.24          3.87         5.20 o                         
 -20   6   8       3673.52       3492.73       144.29 o                         
 -18   6   8       5025.69       4549.59       178.33 o                         
 -16   6   8       2278.44       2245.58        44.97 o                         
 -14   6   8        521.51        547.42         9.12 o                         
 -12   6   8       1389.27       1406.23        24.20 o                         
 -10   6   8       7393.73       7090.71        71.46 o                         
  -8   6   8       4506.41       4603.27        49.23 o                         
  -6   6   8       1128.29       1105.52         7.41 o                         
  -4   6   8        956.75       1032.10        12.33 o                         
  -2   6   8        691.39        760.88        16.96 o                         
   0   6   8        680.54        679.19         9.30 o                         
   2   6   8        303.50        283.75         5.90 o                         
   4   6   8         45.49         53.13         6.27 o                         
   6   6   8         26.49         34.94         6.92 o                         
 -19   7   8          8.53         -2.39         8.66 o                         
 -17   7   8        113.68        134.34         9.13 o                         
 -15   7   8         13.43         13.52        13.70 o                         
 -13   7   8         98.75        100.16         6.46 o                         
 -11   7   8        478.68        483.51        15.03 o                         
  -9   7   8       2418.73       2301.89        35.07 o                         
  -7   7   8       2092.39       2172.87        22.36 o                         
  -5   7   8        197.56        231.53        11.17 o                         
  -3   7   8       1621.39       1635.71        12.41 o                         
  -1   7   8       2311.24       2373.08        10.75 o                         
   1   7   8       1833.21       1870.91        20.00 o                         
   3   7   8        614.11        631.50        17.85 o                         
   5   7   8          6.83         12.00         6.36 o                         
 -18   8   8         20.65         31.65         8.54 o                         
 -16   8   8         21.78         18.91         7.08 o                         
 -14   8   8         41.58         52.41         6.48 o                         
 -12   8   8        249.26        256.28         6.36 o                         
 -10   8   8        227.11        247.45         6.20 o                         
  -8   8   8        451.69        436.76        13.56 o                         
  -6   8   8        869.19        901.05        14.56 o                         
  -4   8   8        138.96        146.66         5.70 o                         
  -2   8   8          0.16          0.91         5.55 o                         
   0   8   8         64.11         67.59         9.72 o                         
   2   8   8          2.01          1.33         5.48 o                         
 -17   9   8          1.02          4.48        10.88 o                         
 -15   9   8        355.99        395.23        28.47 o                         
 -13   9   8        834.02        904.99        19.42 o                         
 -11   9   8        739.29        764.23         8.52 o                         
  -9   9   8         14.00         12.55         5.93 o                         
  -7   9   8        129.24        137.53         6.34 o                         
  -5   9   8       2032.00       2131.37        41.03 o                         
  -3   9   8       2037.26       2072.54        10.20 o                         
  -1   9   8       1121.42       1180.57        23.95 o                         
   1   9   8        651.41        676.93        14.19 o                         
 -14  10   8        952.49        956.24        22.96 o                         
 -12  10   8       1699.30       1748.79        27.43 o                         
 -10  10   8        999.15       1094.82         8.14 o                         
  -8  10   8          3.16          3.31         6.23 o                         
  -6  10   8          6.69         14.83         5.79 o                         
  -4  10   8        592.05        611.23        13.42 o                         
  -2  10   8       1065.43       1041.19        10.47 o                         
  -9  11   8         30.57         41.32         5.94 o                         
  -7  11   8         12.00          8.05         6.85 o                         
  -5  11   8         98.47        108.67         9.47 o                         
 -23   1   9        811.07        786.97        14.75 o                         
 -21   1   9        785.18        720.42        11.17 o                         
 -19   1   9        646.58        600.18        10.24 o                         
 -17   1   9       2171.52       2085.79        37.17 o                         
 -15   1   9       8993.10       8883.30       134.34 o                         
 -13   1   9       8302.41       8221.53       149.32 o                         
 -11   1   9        501.92        518.74         8.21 o                         
  -9   1   9        548.40        358.52         6.29 o                         
  -7   1   9       7623.90       8238.19        42.35 o                         
  -5   1   9      15748.22      16313.10       228.02 o                         
  -3   1   9       8067.09       8131.29        85.57 o                         
  -1   1   9        655.38        696.73        11.85 o                         
   1   1   9         97.78         91.54         5.97 o                         
   3   1   9        385.41        385.30         7.66 o                         
   5   1   9        285.63        308.96         6.44 o                         
   7   1   9        119.02        133.50         7.13 o                         
 -24   2   9        187.91        172.95        10.13 o                         
 -22   2   9        714.67        715.70        11.11 o                         
 -20   2   9       1289.89       1299.71        20.84 o                         
 -18   2   9          8.61         -3.02         7.87 o                         
 -16   2   9        153.13        125.78         6.27 o                         
 -14   2   9        354.81        357.98         8.40 o                         
 -12   2   9          4.73         22.24         6.06 o                         
 -10   2   9          0.80          9.16         5.25 o                         
  -8   2   9       2242.71       2144.26        13.27 o                         
  -6   2   9       3363.14       3213.28        57.52 o                         
  -4   2   9       4728.49       4534.78        45.94 o                         
  -2   2   9       5144.56       5353.17        46.23 o                         
   0   2   9        168.28        174.62         9.32 o                         
   2   2   9        177.16        191.18         9.22 o                         
   4   2   9       1931.25       1923.05        34.68 o                         
   6   2   9       2476.17       2428.98        15.84 o                         
 -23   3   9        120.14        131.13         9.82 o                         
 -21   3   9          0.93          4.18        13.74 o                         
 -19   3   9         12.74         15.07        12.64 o                         
 -17   3   9        170.48        174.65         7.90 o                         
 -15   3   9         14.45         11.87         6.81 o                         
 -13   3   9          1.43          1.05         5.47 o                         
 -11   3   9        169.10        176.67         6.34 o                         
  -9   3   9       2505.98       2155.94        14.61 o                         
  -7   3   9       1035.98       1121.98         7.49 o                         
  -5   3   9        135.53        168.39         8.34 o                         
  -3   3   9          3.00         -1.22         5.03 o                         
  -1   3   9        268.50        315.98         7.02 o                         
   1   3   9        634.07        596.37        16.91 o                         
   3   3   9        125.30        113.20         5.28 o                         
   5   3   9        117.86        134.17         5.92 o                         
   7   3   9          0.16          2.20        12.32 o                         
 -22   4   9        294.91        314.08        10.03 o                         
 -20   4   9         14.54          9.71         8.92 o                         
 -18   4   9         13.61         12.59         8.11 o                         
 -16   4   9        344.36        330.44         9.71 o                         
 -14   4   9        179.21        218.16         6.20 o                         
 -12   4   9        246.66        257.00         8.74 o                         
 -10   4   9       3057.01       3222.46        37.22 o                         
  -8   4   9       3252.76       3278.97        69.80 o                         
  -6   4   9       1687.75       1598.24         9.69 o                         
  -4   4   9       1044.26       1081.68         7.30 o                         
  -2   4   9        756.22        760.26         8.83 o                         
   0   4   9       5011.55       5226.98        42.48 o                         
   2   4   9       2256.22       2148.55        27.69 o                         
   4   4   9        414.18        413.59         6.20 o                         
   6   4   9        266.73        278.95         6.83 o                         
 -23   5   9        527.08        515.82        19.08 o                         
 -21   5   9       2562.19       2442.89        42.42 o                         
 -19   5   9       3728.20       3403.23        21.30 o                         
 -17   5   9       2839.70       2829.30       122.76 o                         
 -15   5   9       1602.47       1648.53        18.54 o                         
 -13   5   9       5755.66       5759.21        54.96 o                         
 -11   5   9      13210.97      13342.59       133.91 o                         
  -9   5   9      12868.92      12481.26       242.22 o                         
  -7   5   9       3166.78       2887.61        61.01 o                         
  -5   5   9        345.78        372.34         6.46 o                         
  -3   5   9          7.14          4.53         5.55 o                         
  -1   5   9        373.10        364.67         6.38 o                         
   1   5   9        757.60        701.37         6.94 o                         
   3   5   9        273.58        243.24         6.39 o                         
   5   5   9        330.53        318.58        15.74 o                         
 -22   6   9         38.37         19.78         9.50 o                         
 -20   6   9         55.72         53.52         9.33 o                         
 -18   6   9          7.63          2.24        12.60 o                         
 -16   6   9        279.05        291.56        10.88 o                         
 -14   6   9        109.25        126.68         7.36 o                         
 -12   6   9         60.57         57.84         8.43 o                         
 -10   6   9       2042.81       2140.27        25.67 o                         
  -8   6   9          0.41          0.78         6.11 o                         
  -6   6   9        845.19        847.23        21.17 o                         
  -4   6   9          7.31         12.98         7.79 o                         
  -2   6   9        603.86        555.44        12.68 o                         
   0   6   9        547.23        564.42        15.59 o                         
   2   6   9         39.47         39.79         5.81 o                         
   4   6   9          0.60         -5.93         6.35 o                         
 -21   7   9        395.39        354.12        26.14 o                         
 -19   7   9        420.37        411.45        18.12 o                         
 -17   7   9        240.34        231.54        13.33 o                         
 -15   7   9        355.84        383.56         6.18 o                         
 -13   7   9       1167.92       1232.86        22.70 o                         
 -11   7   9       4450.30       4453.22        70.65 o                         
  -9   7   9       1912.43       1871.31        18.81 o                         
  -7   7   9       1035.14        998.46        25.33 o                         
  -5   7   9        902.06        862.07         7.64 o                         
  -3   7   9       1417.81       1425.58        11.09 o                         
  -1   7   9       1395.47       1358.19        26.11 o                         
   1   7   9        258.28        268.43         6.33 o                         
   3   7   9        251.69        274.36         6.82 o                         
 -18   8   9          9.50          9.09         8.60 o                         
 -16   8   9        129.76        136.35         6.84 o                         
 -14   8   9        219.89        227.11         6.13 o                         
 -12   8   9          7.22          8.06         5.53 o                         
 -10   8   9          2.57          4.91         5.67 o                         
  -8   8   9         26.68         46.96         6.84 o                         
  -6   8   9         63.43         70.30         5.51 o                         
  -4   8   9        428.30        406.89         6.78 o                         
  -2   8   9        721.98        742.40        17.89 o                         
   0   8   9        692.11        637.64         7.90 o                         
   2   8   9        642.27        589.01         7.83 o                         
 -17   9   9          7.73         10.36        10.12 o                         
 -15   9   9          0.56          0.34         6.14 o                         
 -13   9   9         63.01         66.76         5.39 o                         
 -11   9   9        549.36        567.96         6.31 o                         
  -9   9   9          9.18         11.57         5.84 o                         
  -7   9   9         40.50         56.13         6.36 o                         
  -5   9   9        484.47        503.79         8.31 o                         
  -3   9   9        343.46        356.95        10.12 o                         
  -1   9   9        216.04        200.63         9.83 o                         
 -14  10   9        111.52        123.81         8.72 o                         
 -12  10   9        243.14        250.99         6.95 o                         
 -10  10   9          8.48         13.52         5.89 o                         
  -8  10   9          8.64         10.76         5.56 o                         
  -6  10   9        628.25        608.85         6.67 o                         
  -4  10   9        646.84        599.03         7.57 o                         
 -24   0  10        491.86        478.70        14.05 o                         
 -22   0  10       1429.41       1402.24        51.40 o                         
 -20   0  10       1413.81       1394.75        50.51 o                         
 -18   0  10       1982.94       1860.80        47.05 o                         
 -16   0  10      19443.68      19518.85       973.14 o                         
 -14   0  10      19139.14      19340.26       805.60 o                         
 -12   0  10       7269.76       6329.94        81.46 o                         
 -10   0  10       3009.08       2731.17        15.03 o                         
  -8   0  10       8694.67       8353.59        79.76 o                         
  -6   0  10      19784.34      19399.00       289.54 o                         
  -4   0  10       6289.96       6193.35        29.46 o                         
  -2   0  10       1589.62       1603.49        34.18 o                         
   0   0  10       1688.70       1655.32        14.80 o                         
   2   0  10       1428.06       1446.38        41.46 o                         
   4   0  10        582.86        591.40         9.62 o                         
   6   0  10        138.47        118.32         8.22 o                         
 -25   1  10         86.43         93.10        11.10 o                         
 -23   1  10        566.87        536.09         9.70 o                         
 -21   1  10       1823.38       1741.18        23.53 o                         
 -19   1  10        873.72        858.10        10.00 o                         
 -17   1  10         37.30         49.01         6.40 o                         
 -15   1  10        498.16        427.95         7.81 o                         
 -13   1  10        194.47        237.01         5.91 o                         
 -11   1  10       2002.08       2032.43        15.93 o                         
  -9   1  10        276.55        216.64         5.22 o                         
  -7   1  10       1724.65       1800.16        14.81 o                         
  -5   1  10       3561.57       3665.74        39.23 o                         
  -3   1  10       4132.11       4011.86        38.57 o                         
  -1   1  10         11.18          2.26         5.57 o                         
   1   1  10        241.68        229.19         5.77 o                         
   3   1  10        631.11        649.74         7.76 o                         
   5   1  10        689.78        679.02         8.84 o                         
 -24   2  10         69.71         65.66        10.31 o                         
 -22   2  10        416.82        433.36        10.36 o                         
 -20   2  10        376.99        368.24         8.61 o                         
 -18   2  10        544.09        542.13         9.97 o                         
 -16   2  10         47.68         39.10         6.14 o                         
 -14   2  10       1691.19       1633.79        25.78 o                         
 -12   2  10        896.55        858.23         7.41 o                         
 -10   2  10        662.69        458.67         5.86 o                         
  -8   2  10       2260.03       2225.72        27.13 o                         
  -6   2  10       3409.24       3331.76        37.94 o                         
  -4   2  10       2615.09       2552.87        18.03 o                         
  -2   2  10        146.22        149.14         6.10 o                         
   0   2  10         57.16         48.94        14.22 o                         
   2   2  10        559.12        552.66        12.32 o                         
   4   2  10        706.56        731.76        14.47 o                         
 -23   3  10        737.33        709.69        11.05 o                         
 -21   3  10        644.93        658.98        15.48 o                         
 -19   3  10        395.61        403.04        11.00 o                         
 -17   3  10        529.12        537.56         7.89 o                         
 -15   3  10         36.58         35.26         6.33 o                         
 -13   3  10        119.63        120.16         6.17 o                         
 -11   3  10        244.55        206.91         5.84 o                         
  -9   3  10         72.77        127.05         6.00 o                         
  -7   3  10        655.51        586.60         6.40 o                         
  -5   3  10          9.22          3.50         7.16 o                         
  -3   3  10        223.23        214.29         7.61 o                         
  -1   3  10       1554.70       1566.87        20.57 o                         
   1   3  10        655.99        641.41        10.83 o                         
   3   3  10       1120.60       1101.11        23.39 o                         
   5   3  10       1134.22       1089.22        11.39 o                         
 -24   4  10        313.81        332.12        10.25 o                         
 -22   4  10        334.75        371.73         9.71 o                         
 -20   4  10        209.41        212.60         8.14 o                         
 -18   4  10        372.74        414.41        18.68 o                         
 -16   4  10        739.25        738.59        16.37 o                         
 -14   4  10       1356.97       1488.94        24.01 o                         
 -12   4  10        255.73        270.76         8.26 o                         
 -10   4  10       1242.55       1237.14        10.01 o                         
  -8   4  10       1100.72       1307.89        23.95 o                         
  -6   4  10        391.60        385.94         9.31 o                         
  -4   4  10        351.34        346.35         5.88 o                         
  -2   4  10       1094.86       1192.96         8.80 o                         
   0   4  10       3138.73       3117.07        35.78 o                         
   2   4  10        670.34        696.89        13.40 o                         
   4   4  10         10.37         24.66         6.19 o                         
 -23   5  10        129.15        121.46         8.70 o                         
 -21   5  10        137.20        140.32         8.84 o                         
 -19   5  10        278.00        308.56         9.01 o                         
 -17   5  10          0.92          9.93         7.19 o                         
 -15   5  10         18.72         28.26         6.47 o                         
 -13   5  10          0.99          1.36         6.08 o                         
 -11   5  10         94.35         99.97         6.76 o                         
  -9   5  10          0.32          1.08         5.52 o                         
  -7   5  10        715.25        650.87        10.51 o                         
  -5   5  10         35.54         46.27         5.43 o                         
  -3   5  10         12.33         19.35         5.87 o                         
  -1   5  10        399.07        363.15         6.81 o                         
   1   5  10        591.58        563.75         5.86 o                         
   3   5  10         53.30         46.67         6.26 o                         
 -22   6  10        522.90        466.40        14.68 o                         
 -20   6  10        627.55        618.94        14.94 o                         
 -18   6  10        913.19        920.82        35.41 o                         
 -16   6  10       1169.12       1347.53        22.48 o                         
 -14   6  10       3838.38       3855.86        47.17 o                         
 -12   6  10       8579.53       8746.72       178.12 o                         
 -10   6  10       3655.64       3698.32        28.84 o                         
  -8   6  10       1971.37       2142.39        26.06 o                         
  -6   6  10       1382.05       1466.23         9.18 o                         
  -4   6  10       2234.99       2291.11        13.42 o                         
  -2   6  10       3131.90       3160.98        46.82 o                         
   0   6  10        728.27        709.57        12.23 o                         
   2   6  10        497.38        495.02         9.31 o                         
 -21   7  10          6.83         11.25         7.73 o                         
 -19   7  10        174.66        152.92        13.24 o                         
 -17   7  10       1010.19       1005.59        18.22 o                         
 -15   7  10       1324.16       1337.40         8.10 o                         
 -13   7  10        100.37        102.81         7.59 o                         
 -11   7  10       1807.85       1741.30        19.16 o                         
  -9   7  10        113.99        109.41         5.98 o                         
  -7   7  10        179.12        195.67         6.28 o                         
  -5   7  10         79.13         74.95         6.43 o                         
  -3   7  10        286.51        287.62         5.14 o                         
  -1   7  10        978.16       1009.78         7.24 o                         
   1   7  10        223.75        240.19         6.13 o                         
 -18   8  10         68.20         82.28         9.90 o                         
 -16   8  10        146.67        155.37         6.52 o                         
 -14   8  10         71.98         86.90         6.08 o                         
 -12   8  10         57.62         53.82         8.86 o                         
 -10   8  10        174.49        186.50         6.15 o                         
  -8   8  10        165.87        148.88         6.40 o                         
  -6   8  10        113.46        102.31        10.93 o                         
  -4   8  10         91.18         84.61         7.08 o                         
  -2   8  10        260.37        245.30         6.08 o                         
   0   8  10        418.24        434.12         7.04 o                         
 -17   9  10        514.57        431.51       175.63 o                         
 -15   9  10        157.84        154.84         6.62 o                         
 -13   9  10          6.25         17.79         5.76 o                         
 -11   9  10         44.84         39.53         7.14 o                         
  -9   9  10          1.40         -2.06         6.29 o                         
  -7   9  10        293.72        309.98         6.74 o                         
  -5   9  10        554.64        555.82        11.05 o                         
  -3   9  10        378.46        395.16         6.48 o                         
 -14  10  10        759.03        729.06        17.39 o                         
 -12  10  10        473.11        444.16        20.08 o                         
 -10  10  10        201.90        186.97         6.13 o                         
  -8  10  10        250.76        220.81         8.81 o                         
  -6  10  10       1138.91       1127.46        12.89 o                         
 -25   1  11        126.08        117.69         8.73 o                         
 -23   1  11       1240.74       1260.81        15.63 o                         
 -21   1  11       1093.22       1133.53        13.12 o                         
 -19   1  11        226.03        243.78         6.72 o                         
 -17   1  11       1221.88       1241.64        18.34 o                         
 -15   1  11       2329.29       2436.18        37.29 o                         
 -13   1  11       2584.20       2500.31        29.33 o                         
 -11   1  11       3614.92       3604.92        31.33 o                         
  -9   1  11       7197.91       6914.54        77.84 o                         
  -7   1  11       8693.54       8661.22        91.40 o                         
  -5   1  11       1472.40       1469.81         7.47 o                         
  -3   1  11        188.35        199.91         7.02 o                         
  -1   1  11        719.48        702.03         9.33 o                         
   1   1  11       1134.68       1100.84         6.98 o                         
   3   1  11       1149.72       1177.81         7.94 o                         
 -24   2  11        889.73        841.69        17.25 o                         
 -22   2  11       1326.12       1336.62        19.06 o                         
 -20   2  11       1407.70       1501.89        25.80 o                         
 -18   2  11        385.68        419.51         7.41 o                         
 -16   2  11         35.80         65.27         5.87 o                         
 -14   2  11       1407.18       1347.19         8.45 o                         
 -12   2  11       3252.30       3423.05        56.75 o                         
 -10   2  11       1572.83       1517.13        29.03 o                         
  -8   2  11         89.05         76.26         6.00 o                         
  -6   2  11        617.89        519.17        11.74 o                         
  -4   2  11        185.73        219.56         5.93 o                         
  -2   2  11         23.74         20.91         5.61 o                         
   0   2  11        114.73        117.47         5.53 o                         
   2   2  11        653.76        660.22         6.99 o                         
   4   2  11       1158.03       1103.89         9.92 o                         
 -25   3  11         20.93          7.74        14.20 o                         
 -23   3  11         85.12         85.38         9.06 o                         
 -21   3  11        222.29        252.36         9.71 o                         
 -19   3  11          0.05         -5.00         6.73 o                         
 -17   3  11       2757.74       2631.93        26.27 o                         
 -15   3  11        676.90        658.42         6.69 o                         
 -13   3  11         97.70        112.56         6.15 o                         
 -11   3  11         48.70         51.17         6.09 o                         
  -9   3  11          5.11          5.43         5.35 o                         
  -7   3  11        268.59        272.59         6.82 o                         
  -5   3  11        322.46        354.39         8.95 o                         
  -3   3  11         80.28         89.06         5.32 o                         
  -1   3  11       1049.61       1017.61        11.84 o                         
   1   3  11          3.65          2.60         5.52 o                         
   3   3  11         59.69         46.02         5.87 o                         
 -24   4  11        298.73        271.99         9.90 o                         
 -22   4  11        711.22        791.10        15.44 o                         
 -20   4  11       1697.22       1739.62        40.48 o                         
 -18   4  11       3539.82       3546.96        41.92 o                         
 -16   4  11       2486.70       2422.49        13.14 o                         
 -14   4  11        162.73        203.03         6.39 o                         
 -12   4  11          8.11         25.50         7.29 o                         
 -10   4  11        146.45        139.92         6.48 o                         
  -8   4  11         32.88         44.64         5.90 o                         
  -6   4  11          6.79          4.05         5.87 o                         
  -4   4  11        170.09        170.62         6.95 o                         
  -2   4  11       1095.56       1035.98        29.55 o                         
   0   4  11        540.67        492.80         8.34 o                         
   2   4  11        292.21        291.11         9.28 o                         
 -23   5  11        248.93        216.60         9.01 o                         
 -21   5  11        101.61         78.71        10.58 o                         
 -19   5  11        743.41        644.04        18.03 o                         
 -17   5  11        956.17        902.88        10.04 o                         
 -15   5  11       2768.02       2782.09        45.27 o                         
 -13   5  11       2245.95       2224.69        32.82 o                         
 -11   5  11       2852.09       2792.08        36.63 o                         
  -9   5  11       8186.68       8070.34        84.11 o                         
  -7   5  11       5043.03       4895.45        32.88 o                         
  -5   5  11       4418.66       4496.87        60.58 o                         
  -3   5  11       2674.60       2665.31        21.23 o                         
  -1   5  11       2161.43       2086.33        19.26 o                         
   1   5  11       1556.82       1523.21        13.18 o                         
 -22   6  11          8.48         24.75         8.75 o                         
 -20   6  11          1.84         10.11        15.23 o                         
 -18   6  11        488.13        470.07        10.26 o                         
 -16   6  11        606.51        593.08         9.28 o                         
 -14   6  11         40.75         41.56         6.21 o                         
 -12   6  11        250.83        247.54         6.25 o                         
 -10   6  11         77.50         91.61         5.44 o                         
  -8   6  11        135.79        146.37         5.66 o                         
  -6   6  11          8.53          2.00         8.56 o                         
  -4   6  11        315.60        325.45         7.74 o                         
  -2   6  11        438.15        470.49         6.52 o                         
   0   6  11         11.60         14.32         5.89 o                         
 -21   7  11        174.27        182.47        14.34 o                         
 -19   7  11        295.76        291.20         8.17 o                         
 -17   7  11        854.37        833.07        10.61 o                         
 -15   7  11        892.33        888.78        19.33 o                         
 -13   7  11       1413.58       1380.17        21.55 o                         
 -11   7  11       1064.41       1078.70        15.98 o                         
  -9   7  11         91.73         92.90         4.96 o                         
  -7   7  11        642.77        674.79        11.61 o                         
  -5   7  11       1554.89       1521.27        24.09 o                         
  -3   7  11       1548.76       1514.96        19.73 o                         
  -1   7  11        379.15        415.85         6.91 o                         
 -18   8  11        250.54        210.21        35.23 o                         
 -16   8  11        783.63        777.43         7.99 o                         
 -14   8  11         78.84         81.20         6.62 o                         
 -12   8  11         32.37         35.88         5.37 o                         
 -10   8  11        233.35        218.27         6.26 o                         
  -8   8  11          4.10          9.41         8.48 o                         
  -6   8  11          4.10          8.74         6.08 o                         
  -4   8  11        165.58        176.16         6.67 o                         
  -2   8  11         39.53         41.83        13.16 o                         
 -17   9  11         16.58         15.98         6.29 o                         
 -15   9  11         66.41         95.60         6.19 o                         
 -13   9  11          5.92          8.26         5.53 o                         
 -11   9  11         12.46          9.63         6.60 o                         
  -9   9  11          4.51         22.91         7.55 o                         
  -7   9  11        148.05        155.70         7.12 o                         
  -5   9  11         77.56         87.05         6.42 o                         
 -12  10  11        181.87        173.81         6.81 o                         
 -10  10  11          8.26          2.15         5.78 o                         
 -24   0  12         36.00         31.22        10.76 o                         
 -22   0  12          1.74          8.59         9.45 o                         
 -20   0  12        229.33        274.88         9.56 o                         
 -18   0  12        243.80        205.86         9.22 o                         
 -16   0  12       1203.76       1199.05        14.25 o                         
 -14   0  12       3417.06       3130.16        18.28 o                         
 -12   0  12       6291.73       5951.25        17.05 o                         
 -10   0  12       6882.96       7252.36        54.59 o                         
  -8   0  12      10099.36      10530.53       176.54 o                         
  -6   0  12       2779.85       2781.89        31.18 o                         
  -4   0  12       5170.77       5186.73        74.58 o                         
  -2   0  12       6319.98       6205.80       152.53 o                         
   0   0  12       2082.33       2186.45        21.69 o                         
   2   0  12        871.81        910.50        19.29 o                         
 -25   1  12        448.05        416.70         9.35 o                         
 -23   1  12        500.75        514.78        11.32 o                         
 -21   1  12       1661.52       1692.18        18.59 o                         
 -19   1  12        194.30        193.71         6.71 o                         
 -17   1  12         41.31         51.21         7.77 o                         
 -15   1  12       2521.58       2370.13        39.53 o                         
 -13   1  12       2533.78       2686.08         9.80 o                         
 -11   1  12       1725.19       1641.31        22.01 o                         
  -9   1  12         75.00         67.06         5.29 o                         
  -7   1  12         64.38         93.42         5.71 o                         
  -5   1  12        477.05        503.20         6.04 o                         
  -3   1  12        369.79        374.44         8.47 o                         
  -1   1  12         43.69         39.13         5.64 o                         
   1   1  12        305.63        317.84         7.22 o                         
 -24   2  12        381.88        340.31         9.05 o                         
 -22   2  12        686.05        615.33        12.04 o                         
 -20   2  12        374.70        332.67         7.32 o                         
 -18   2  12         57.70         72.30         6.29 o                         
 -16   2  12        143.53        155.67         5.75 o                         
 -14   2  12       1615.63       1464.94        11.92 o                         
 -12   2  12        992.34       1054.95         8.09 o                         
 -10   2  12        425.30        432.87         6.06 o                         
  -8   2  12        122.88        102.24         6.06 o                         
  -6   2  12        380.73        419.03         6.30 o                         
  -4   2  12        221.18        227.19         5.48 o                         
  -2   2  12        192.82        223.91         5.73 o                         
   0   2  12        775.59        815.29         7.19 o                         
   2   2  12        334.47        306.24         8.31 o                         
 -25   3  12        319.98        308.78        17.50 o                         
 -23   3  12       1077.96       1135.95        36.99 o                         
 -21   3  12       2103.22       2137.71        21.36 o                         
 -19   3  12       3806.64       3824.11        62.46 o                         
 -17   3  12       1927.76       1891.31        26.74 o                         
 -15   3  12        791.82        725.83         9.77 o                         
 -13   3  12       1129.10       1167.24         9.24 o                         
 -11   3  12        278.43        284.57         5.69 o                         
  -9   3  12        141.99        153.65         4.79 o                         
  -7   3  12         21.52         18.72         5.89 o                         
  -5   3  12        145.83        142.72         5.89 o                         
  -3   3  12        114.98        126.22         9.56 o                         
  -1   3  12         15.97         19.63         4.84 o                         
   1   3  12         92.77        108.48         6.23 o                         
 -24   4  12         40.41         64.16         8.81 o                         
 -22   4  12         45.88         43.03         8.69 o                         
 -20   4  12        395.89        476.09         9.89 o                         
 -18   4  12       2338.73       2420.71        42.48 o                         
 -16   4  12       1911.82       2024.65        29.44 o                         
 -14   4  12        202.16        182.23         7.20 o                         
 -12   4  12          7.11         26.03         6.42 o                         
 -10   4  12       2548.80       2489.25        29.30 o                         
  -8   4  12       1381.90       1412.37        13.95 o                         
  -6   4  12         63.49         75.93         6.01 o                         
  -4   4  12        104.80         95.24         6.27 o                         
  -2   4  12        958.64        934.67        19.24 o                         
   0   4  12        971.27        927.58         7.53 o                         
 -23   5  12          0.60          7.65        13.06 o                         
 -21   5  12        101.05        108.64        17.23 o                         
 -19   5  12        508.55        507.58        11.61 o                         
 -17   5  12        979.83        959.50        16.21 o                         
 -15   5  12        129.72        126.19         6.72 o                         
 -13   5  12        144.82        122.17        10.87 o                         
 -11   5  12        357.08        372.66         6.65 o                         
  -9   5  12         22.62         29.34         6.01 o                         
  -7   5  12         12.04         10.19         4.72 o                         
  -5   5  12         60.27         60.04         5.72 o                         
  -3   5  12          1.07          7.63         5.93 o                         
  -1   5  12         20.49         24.69         5.51 o                         
 -22   6  12         23.16         25.49         7.93 o                         
 -20   6  12        250.73        251.53         9.09 o                         
 -18   6  12       1253.81       1342.93        18.86 o                         
 -16   6  12       1762.17       1877.33        21.20 o                         
 -14   6  12        842.65        934.26        16.97 o                         
 -12   6  12       1275.28       1257.15        17.49 o                         
 -10   6  12       1131.58       1157.83        11.46 o                         
  -8   6  12       2018.30       2028.45        14.83 o                         
  -6   6  12       3222.76       3170.40        31.95 o                         
  -4   6  12       1688.11       1708.75        16.62 o                         
  -2   6  12       1119.44       1119.63        19.10 o                         
 -21   7  12        303.03        327.55        17.75 o                         
 -19   7  12       1172.74       1152.49        20.40 o                         
 -17   7  12       2017.97       2116.86        20.40 o                         
 -15   7  12        418.43        437.97         9.50 o                         
 -13   7  12        253.80        285.22         9.15 o                         
 -11   7  12        431.23        490.00         5.84 o                         
  -9   7  12        710.78        732.51         7.13 o                         
  -7   7  12       1054.36       1030.47         7.01 o                         
  -5   7  12          0.08          7.90         5.24 o                         
  -3   7  12        115.48        113.58         5.97 o                         
 -18   8  12        162.13        157.95         7.21 o                         
 -16   8  12         38.20         59.81         7.09 o                         
 -14   8  12        105.71        122.07         6.11 o                         
 -12   8  12         39.81         53.26         6.10 o                         
 -10   8  12         10.08         10.19         5.99 o                         
  -8   8  12        184.71        191.21         6.45 o                         
  -6   8  12        413.61        408.78         7.82 o                         
  -4   8  12        370.74        353.42        12.95 o                         
 -15   9  12        744.43        733.40        12.26 o                         
 -13   9  12        382.54        401.98         7.83 o                         
 -11   9  12        311.53        334.15         8.66 o                         
  -9   9  12        201.23        219.34         5.72 o                         
  -7   9  12         30.95         45.60         7.39 o                         
 -25   1  13          1.48          0.83         8.85 o                         
 -23   1  13         18.06         15.23         6.96 o                         
 -21   1  13         19.18        117.12        51.99 o                         
 -19   1  13          9.44         31.80        10.64 o                         
 -17   1  13        586.38        592.58         7.16 o                         
 -15   1  13       2325.46       2263.59        13.82 o                         
 -13   1  13       2541.24       2575.25        37.15 o                         
 -11   1  13       1691.15       1599.98        11.30 o                         
  -9   1  13        482.14        499.42        13.71 o                         
  -7   1  13        719.99        677.61         8.56 o                         
  -5   1  13       3036.37       3015.49        45.74 o                         
  -3   1  13       3667.28       3604.92        62.67 o                         
  -1   1  13       1481.46       1421.65        19.15 o                         
   1   1  13        203.07        186.22         6.21 o                         
 -24   2  13       1498.57       1464.12        39.08 o                         
 -22   2  13       3474.50       3583.67        54.68 o                         
 -20   2  13       1437.46       1499.72        37.11 o                         
 -18   2  13        355.90        377.54         6.16 o                         
 -16   2  13       2950.10       3000.87        30.84 o                         
 -14   2  13       5107.14       5471.80        31.66 o                         
 -12   2  13       3795.32       3789.79        30.29 o                         
 -10   2  13         62.13         72.29         5.20 o                         
  -8   2  13         18.06         20.14         5.66 o                         
  -6   2  13        784.48        827.63         7.39 o                         
  -4   2  13        160.72        160.95         5.63 o                         
  -2   2  13         85.92         88.26         5.71 o                         
   0   2  13          3.23          4.12         5.66 o                         
 -25   3  13          1.59        -14.52        14.52 o                         
 -23   3  13         78.75         75.74         8.53 o                         
 -21   3  13         79.47         72.26         6.99 o                         
 -19   3  13        312.38        303.81         8.44 o                         
 -17   3  13         63.54         56.42         5.54 o                         
 -15   3  13       1015.11       1008.22         8.89 o                         
 -13   3  13       1518.39       1421.17        14.53 o                         
 -11   3  13        160.22        126.17         6.02 o                         
  -9   3  13        769.41        798.76        14.76 o                         
  -7   3  13          0.51          3.81         4.76 o                         
  -5   3  13         16.75         17.71         5.76 o                         
  -3   3  13          8.95         12.49         4.73 o                         
  -1   3  13         39.45         51.26         9.37 o                         
 -24   4  13        147.90        155.66        10.12 o                         
 -22   4  13        418.04        443.41         8.74 o                         
 -20   4  13       1890.49       1915.94        39.15 o                         
 -18   4  13       1878.44       1917.83        40.53 o                         
 -16   4  13        210.38        233.64         6.39 o                         
 -14   4  13       1414.63       1462.91        18.13 o                         
 -12   4  13       2429.63       2460.20        27.99 o                         
 -10   4  13       4580.89       4436.41        44.37 o                         
  -8   4  13       2027.05       2036.20        26.42 o                         
  -6   4  13         60.10         70.13         9.18 o                         
  -4   4  13        126.09        132.87         7.37 o                         
  -2   4  13         27.57         24.81         5.46 o                         
 -23   5  13         56.27         46.81         8.85 o                         
 -21   5  13          4.56          0.18         6.77 o                         
 -19   5  13        470.91        450.06        11.58 o                         
 -17   5  13         59.48         57.75         6.14 o                         
 -15   5  13         17.30         12.37         5.34 o                         
 -13   5  13         95.48        124.78         5.45 o                         
 -11   5  13       2090.34       2198.26         8.39 o                         
  -9   5  13       3557.24       3580.45        25.71 o                         
  -7   5  13       2070.35       2085.50         9.23 o                         
  -5   5  13        659.49        686.45         7.04 o                         
  -3   5  13        764.54        802.19        14.49 o                         
 -22   6  13         57.20         65.99        11.11 o                         
 -20   6  13         62.45         61.65         6.93 o                         
 -18   6  13         65.59         66.22         5.54 o                         
 -16   6  13          2.39          5.15         5.32 o                         
 -14   6  13        224.19        214.98         6.15 o                         
 -12   6  13          1.08          4.38         5.18 o                         
 -10   6  13        202.75        212.62         6.32 o                         
  -8   6  13        956.65        949.31         6.83 o                         
  -6   6  13        244.14        212.71         5.99 o                         
  -4   6  13          0.43         -4.40         5.32 o                         
 -21   7  13         80.54         56.29         8.08 o                         
 -19   7  13        214.70        215.91        11.51 o                         
 -17   7  13        268.71        262.79         6.40 o                         
 -15   7  13         53.08         56.31         5.93 o                         
 -13   7  13        174.64        200.58         5.23 o                         
 -11   7  13         67.73         88.56         5.40 o                         
  -9   7  13        625.19        645.12        12.36 o                         
  -7   7  13       1377.29       1325.85        13.21 o                         
  -5   7  13        721.28        696.70         7.60 o                         
 -18   8  13        856.57        893.64        16.57 o                         
 -16   8  13        909.04        943.60        15.76 o                         
 -14   8  13        347.78        387.34         6.61 o                         
 -12   8  13        386.93        402.65        11.03 o                         
 -10   8  13        303.51        298.56         7.34 o                         
  -8   8  13        166.03        153.73         6.58 o                         
  -6   8  13        113.24        103.04         6.13 o                         
 -15   9  13         65.05         60.99        14.20 o                         
 -13   9  13        288.72        263.07         6.73 o                         
 -11   9  13         19.41         21.50         6.44 o                         
 -26   0  14        282.43        283.22        15.35 o                         
 -24   0  14        142.08        124.45        12.87 o                         
 -22   0  14          5.86          8.04         8.89 o                         
 -20   0  14        586.80        532.31        11.04 o                         
 -18   0  14         12.52          7.48         8.80 o                         
 -16   0  14        142.69        210.01         8.82 o                         
 -14   0  14        753.76        781.52         9.82 o                         
 -12   0  14        344.49        378.43         6.91 o                         
 -10   0  14        323.81        292.10         7.27 o                         
  -8   0  14         48.93         68.18         9.44 o                         
  -6   0  14       1223.85       1252.22        45.06 o                         
  -4   0  14       3007.71       2906.02        16.01 o                         
  -2   0  14       1725.02       1716.05        78.68 o                         
 -25   1  14        261.54        264.74         7.73 o                         
 -23   1  14        442.22        464.97         9.11 o                         
 -21   1  14         56.33         62.61         6.89 o                         
 -19   1  14          3.17          4.88         5.20 o                         
 -17   1  14       1819.73       1767.50        29.53 o                         
 -15   1  14       3675.00       3830.19        10.69 o                         
 -13   1  14       2743.08       2800.82        34.93 o                         
 -11   1  14         52.89         52.94         5.26 o                         
  -9   1  14        259.09        264.23         6.25 o                         
  -7   1  14       1839.44       1735.12        44.88 o                         
  -5   1  14        360.86        349.20         6.47 o                         
  -3   1  14        261.65        251.72         6.52 o                         
  -1   1  14          7.16         12.41         6.21 o                         
 -24   2  14         19.95         20.23         6.79 o                         
 -22   2  14        128.22        125.58         6.69 o                         
 -20   2  14         46.90         42.44         6.08 o                         
 -18   2  14        275.10        233.36         6.82 o                         
 -16   2  14        490.33        518.33         7.61 o                         
 -14   2  14       1299.80       1357.52         7.34 o                         
 -12   2  14        316.40        300.34         5.47 o                         
 -10   2  14         71.51         66.99         5.65 o                         
  -8   2  14         18.05          6.54         4.94 o                         
  -6   2  14        558.01        530.57         6.03 o                         
  -4   2  14        318.93        334.70         7.37 o                         
  -2   2  14         41.64         31.26         6.34 o                         
 -25   3  14        714.14        751.82        35.83 o                         
 -23   3  14       2516.57       2655.45        41.51 o                         
 -21   3  14       3263.36       3478.23        51.78 o                         
 -19   3  14       3148.00       3098.59        53.65 o                         
 -17   3  14       1792.41       1846.17        26.68 o                         
 -15   3  14       3128.40       3081.61        25.50 o                         
 -13   3  14       1791.59       1763.10        15.33 o                         
 -11   3  14       1244.57       1282.96        26.49 o                         
  -9   3  14       1510.25       1497.47        10.18 o                         
  -7   3  14        715.19        724.00         8.72 o                         
  -5   3  14        473.30        456.98         5.95 o                         
  -3   3  14         19.17         14.02         5.48 o                         
 -24   4  14         44.62         37.88         7.53 o                         
 -22   4  14          1.80          3.35         6.87 o                         
 -20   4  14         61.98         46.10         6.53 o                         
 -18   4  14          3.84         -2.00         6.04 o                         
 -16   4  14         21.36         23.30         4.96 o                         
 -14   4  14        156.92        125.99         5.43 o                         
 -12   4  14       1772.32       1638.11        27.14 o                         
 -10   4  14       1876.95       1884.86        14.82 o                         
  -8   4  14        312.57        305.78         7.34 o                         
  -6   4  14         57.91         60.46         5.38 o                         
  -4   4  14        138.32        138.28         7.51 o                         
 -23   5  14          7.59         18.24        12.03 o                         
 -21   5  14        661.80        645.81        11.44 o                         
 -19   5  14        525.55        570.77         7.63 o                         
 -17   5  14         46.51         54.18         5.58 o                         
 -15   5  14        138.04        113.13         6.45 o                         
 -13   5  14        254.99        251.86         6.01 o                         
 -11   5  14       1720.45       1625.16        13.77 o                         
  -9   5  14        221.87        223.40         6.68 o                         
  -7   5  14          8.51          6.04         6.11 o                         
  -5   5  14         45.95         45.38         5.17 o                         
 -22   6  14         42.45         56.56        16.33 o                         
 -20   6  14          0.76         -0.22         6.68 o                         
 -18   6  14         35.60         38.75         6.07 o                         
 -16   6  14         26.95         20.98         6.03 o                         
 -14   6  14        264.01        274.11         5.71 o                         
 -12   6  14        526.96        501.30         6.58 o                         
 -10   6  14       1466.88       1428.19        20.64 o                         
  -8   6  14       1082.59       1051.89        11.51 o                         
  -6   6  14        456.36        438.75        13.60 o                         
 -19   7  14        288.09        275.11         6.45 o                         
 -17   7  14        610.63        591.45        10.82 o                         
 -15   7  14        477.36        445.99         6.25 o                         
 -13   7  14        155.97        157.61         9.36 o                         
 -11   7  14        303.61        288.51         6.84 o                         
  -9   7  14        399.10        407.27         6.75 o                         
  -7   7  14        586.72        582.66        11.26 o                         
 -18   8  14         16.49          8.02         8.00 o                         
 -16   8  14         19.98         18.51         6.53 o                         
 -14   8  14          1.85          3.99         5.89 o                         
 -12   8  14        133.55        126.53         5.51 o                         
 -10   8  14         34.49         25.48         6.44 o                         
 -25   1  15        524.90        532.20        10.69 o                         
 -23   1  15         58.88         72.85         6.34 o                         
 -21   1  15        140.26        194.76         6.44 o                         
 -19   1  15        123.01        183.26         6.15 o                         
 -17   1  15         22.62         41.54         5.90 o                         
 -15   1  15         47.42         43.28         6.44 o                         
 -13   1  15         24.14         28.80         5.28 o                         
 -11   1  15          1.39         -5.12         5.12 o                         
  -9   1  15        676.53        646.74         6.92 o                         
  -7   1  15       1522.63       1490.54        19.73 o                         
  -5   1  15       1260.95       1251.43         8.03 o                         
  -3   1  15        304.77        291.78         6.72 o                         
 -24   2  15       1045.49       1039.52        20.59 o                         
 -22   2  15        677.95        709.81         7.62 o                         
 -20   2  15        537.88        519.38        12.01 o                         
 -18   2  15       1704.93       1748.88        33.74 o                         
 -16   2  15       4404.74       4371.80        38.16 o                         
 -14   2  15       1785.35       1890.67        30.57 o                         
 -12   2  15        516.67        509.65         6.42 o                         
 -10   2  15       1970.95       1950.42        25.98 o                         
  -8   2  15       2881.71       2861.43        45.79 o                         
  -6   2  15       1234.67       1235.71         7.39 o                         
  -4   2  15        185.25        173.01         6.37 o                         
 -25   3  15          0.60          8.46         7.15 o                         
 -23   3  15         29.06         34.69         6.71 o                         
 -21   3  15        271.05        229.33         6.82 o                         
 -19   3  15         27.43         35.14         5.98 o                         
 -17   3  15        109.33        135.84         5.68 o                         
 -15   3  15        141.00        150.60         5.20 o                         
 -13   3  15        171.73        190.15         8.88 o                         
 -11   3  15          0.01          1.55         5.30 o                         
  -9   3  15         50.05         54.27         5.95 o                         
  -7   3  15        108.88        123.28         6.93 o                         
  -5   3  15         14.96         21.76         6.02 o                         
 -24   4  15        362.73        335.76        28.45 o                         
 -22   4  15       1390.62       1386.91        24.41 o                         
 -20   4  15       2076.35       2071.23         9.76 o                         
 -18   4  15        925.37        916.90        13.38 o                         
 -16   4  15         42.96         57.07         5.25 o                         
 -14   4  15        599.00        627.08         6.74 o                         
 -12   4  15       2237.28       2233.98        10.80 o                         
 -10   4  15       1495.61       1553.85        10.41 o                         
  -8   4  15        466.50        502.19        13.56 o                         
  -6   4  15        173.62        159.61         9.35 o                         
 -23   5  15         51.18         42.01         7.32 o                         
 -21   5  15         70.16         63.35         5.64 o                         
 -19   5  15        492.06        456.74         8.60 o                         
 -17   5  15        137.90        117.98         6.17 o                         
 -15   5  15         12.31          2.79         5.36 o                         
 -13   5  15         31.99         22.02         5.64 o                         
 -11   5  15        123.39        117.59         7.63 o                         
  -9   5  15          4.23         -2.25         5.51 o                         
  -7   5  15        104.31        112.18         7.80 o                         
 -22   6  15         35.20         35.73         7.21 o                         
 -20   6  15          5.14          9.82         6.52 o                         
 -18   6  15         17.72         24.47         6.20 o                         
 -16   6  15        164.90        187.57         5.92 o                         
 -14   6  15         49.07         58.71         8.83 o                         
 -12   6  15          0.53         -4.72         6.08 o                         
 -10   6  15        211.87        212.09         6.03 o                         
  -8   6  15        288.15        267.86         6.80 o                         
 -19   7  15          1.98          3.86         6.14 o                         
 -17   7  15          0.55         -1.91         7.53 o                         
 -15   7  15          6.25         14.38         6.14 o                         
 -13   7  15        210.83        236.98        12.22 o                         
 -11   7  15        114.87        129.29         8.38 o                         
  -9   7  15        285.28        268.36         8.30 o                         
 -26   0  16        589.12        603.15        33.47 o                         
 -24   0  16         98.19         78.65         9.06 o                         
 -22   0  16        345.37        316.52         9.99 o                         
 -20   0  16        468.86        467.50        36.03 o                         
 -18   0  16        277.35        251.72         8.94 o                         
 -16   0  16        142.15        133.51         7.19 o                         
 -14   0  16        213.12        221.38        16.33 o                         
 -12   0  16        236.98        238.89         8.68 o                         
 -10   0  16        327.55        345.46        11.25 o                         
  -8   0  16        281.62        274.36         7.39 o                         
  -6   0  16        259.56        254.06         9.43 o                         
 -25   1  16        133.62        147.23         7.08 o                         
 -23   1  16         78.79         81.99         6.47 o                         
 -21   1  16         13.85         25.33         6.19 o                         
 -19   1  16        302.42        320.11         6.31 o                         
 -17   1  16       1702.54       1662.09        21.07 o                         
 -15   1  16         61.51         72.26         5.68 o                         
 -13   1  16          2.11          6.84         5.19 o                         
 -11   1  16         44.33         51.81         5.82 o                         
  -9   1  16        509.33        519.66         6.82 o                         
  -7   1  16        811.15        788.65        12.11 o                         
  -5   1  16        161.45        146.10         6.50 o                         
 -24   2  16         40.29         39.89         6.75 o                         
 -22   2  16         21.21         26.36         6.18 o                         
 -20   2  16         71.40         61.38         5.02 o                         
 -18   2  16        293.91        257.00         8.95 o                         
 -16   2  16         57.71         53.05         5.91 o                         
 -14   2  16          1.59         -1.20         6.20 o                         
 -12   2  16        188.29        186.61         7.90 o                         
 -10   2  16          2.80         -0.71         5.79 o                         
  -8   2  16         96.24         97.17         6.20 o                         
  -6   2  16         41.09         45.55         5.79 o                         
 -25   3  16        280.93        285.31         7.64 o                         
 -23   3  16        398.47        465.41         7.32 o                         
 -21   3  16       1179.19       1230.21        23.59 o                         
 -19   3  16       2123.65       2170.18        26.45 o                         
 -17   3  16       2160.21       2184.28        31.18 o                         
 -15   3  16       3047.09       2969.05        17.40 o                         
 -13   3  16       2648.00       2601.17        22.28 o                         
 -11   3  16       2918.49       3020.44        15.71 o                         
  -9   3  16       1533.33       1508.72        22.62 o                         
  -7   3  16        424.72        388.19         6.07 o                         
 -24   4  16        308.93        368.40         7.80 o                         
 -22   4  16       1213.90       1254.71        20.18 o                         
 -20   4  16       1043.36       1125.80        24.43 o                         
 -18   4  16         52.59         54.33         7.17 o                         
 -16   4  16         64.63         47.23         6.05 o                         
 -14   4  16         97.02        102.63         6.76 o                         
 -12   4  16          0.76         -1.04         5.47 o                         
 -10   4  16         30.62         26.49         5.70 o                         
  -8   4  16         45.64         51.52         6.69 o                         
 -23   5  16         58.77         55.68         7.22 o                         
 -21   5  16        298.60        298.75        10.50 o                         
 -19   5  16        148.04        167.50         6.62 o                         
 -17   5  16          6.56          4.76         5.43 o                         
 -15   5  16        122.36        126.49         6.04 o                         
 -13   5  16        874.86        879.63         9.13 o                         
 -11   5  16        217.58        239.65         9.93 o                         
  -9   5  16          2.70          5.55         7.11 o                         
 -20   6  16        309.72        332.83         6.60 o                         
 -18   6  16         53.48         61.21         6.34 o                         
 -16   6  16         56.69         56.40         6.16 o                         
 -14   6  16          0.69          0.41         5.86 o                         
 -12   6  16         12.89         10.70         6.40 o                         
 -10   6  16          3.64         19.45         6.57 o                         
 -17   7  16        199.14        190.24        10.86 o                         
 -15   7  16        440.03        408.77         7.01 o                         
 -25   1  17        332.54        332.24         7.45 o                         
 -23   1  17        438.79        461.48         7.07 o                         
 -21   1  17       1068.08       1116.33        19.19 o                         
 -19   1  17        924.43        930.55         9.13 o                         
 -17   1  17        622.62        677.41         6.79 o                         
 -15   1  17        538.67        573.39         6.85 o                         
 -13   1  17        135.42        150.12         7.08 o                         
 -11   1  17         30.42         28.20         5.36 o                         
  -9   1  17         38.45         40.45         6.33 o                         
 -24   2  17         80.67         87.10         6.73 o                         
 -22   2  17        328.83        342.13        11.94 o                         
 -20   2  17       1032.49       1001.44        16.08 o                         
 -18   2  17       1829.07       1859.12        25.09 o                         
 -16   2  17        753.06        779.69         6.63 o                         
 -14   2  17        795.61        849.91        15.87 o                         
 -12   2  17       1073.67       1077.39        17.28 o                         
 -10   2  17       1468.71       1392.79        18.63 o                         
  -8   2  17       1143.43       1044.98        16.58 o                         
 -23   3  17        205.83        201.63         8.62 o                         
 -21   3  17         81.93         93.95         8.07 o                         
 -19   3  17        424.59        404.88         6.77 o                         
 -17   3  17        190.08        188.02         9.44 o                         
 -15   3  17        562.05        532.23        11.64 o                         
 -13   3  17        539.12        525.47         8.16 o                         
 -11   3  17          1.62         -0.95         5.18 o                         
  -9   3  17        164.72        155.32        11.40 o                         
 -22   4  17        540.51        529.60         7.87 o                         
 -20   4  17        292.07        292.29         7.82 o                         
 -18   4  17         14.90         15.41         6.22 o                         
 -16   4  17        238.69        236.49         7.57 o                         
 -14   4  17        968.68        967.39        10.86 o                         
 -12   4  17       1557.65       1620.01        16.52 o                         
 -10   4  17        659.69        634.75         6.94 o                         
 -21   5  17        459.06        448.38         8.49 o                         
 -19   5  17         33.86         36.77         6.15 o                         
 -17   5  17          1.56          1.57         6.60 o                         
 -15   5  17         95.50        111.05         6.35 o                         
 -13   5  17        217.67        202.06         6.89 o                         
 -11   5  17         12.34          6.10        11.89 o                         
 -18   6  17         26.80         26.67         5.53 o                         
 -16   6  17         13.46         18.17         5.82 o                         
 -14   6  17          1.72         19.20        13.33 o                         
 -24   0  18        668.07        740.69        15.44 o                         
 -22   0  18       1350.86       1444.65        20.73 o                         
 -20   0  18        341.14        388.92        20.36 o                         
 -18   0  18        563.60        570.75         8.87 o                         
 -16   0  18        663.04        705.97        22.17 o                         
 -14   0  18         22.38         28.95         7.41 o                         
 -12   0  18         13.67         15.12         7.50 o                         
 -10   0  18         16.14         19.20         7.67 o                         
 -23   1  18         22.61         21.83         8.31 o                         
 -21   1  18        158.14        154.22         8.45 o                         
 -19   1  18        460.13        456.88        13.61 o                         
 -17   1  18        243.09        241.41         5.56 o                         
 -15   1  18        200.82        217.00         6.92 o                         
 -13   1  18        117.42        128.08         9.22 o                         
 -11   1  18        265.99        260.01         6.68 o                         
 -24   2  18         87.41        117.43         6.94 o                         
 -22   2  18        193.99        251.67         7.66 o                         
 -20   2  18       1591.77       1628.10        12.34 o                         
 -18   2  18        975.77        988.17        13.38 o                         
 -16   2  18         26.00         31.90         6.15 o                         
 -14   2  18         21.82         18.92         7.47 o                         
 -12   2  18          5.43          5.89         6.80 o                         
 -23   3  18         96.79        101.52         6.26 o                         
 -21   3  18        234.66        225.52         6.63 o                         
 -19   3  18         46.90         49.34         5.65 o                         
 -17   3  18        293.31        315.12         6.75 o                         
 -15   3  18        790.64        784.20        16.85 o                         
 -13   3  18       1099.62       1077.89        13.58 o                         
 -20   4  18         64.19         59.99         6.31 o                         
 -18   4  18         67.84         57.94         5.81 o                         
 -16   4  18       1010.66        950.93        20.16 o                         
 -14   4  18       1020.82        930.34         9.43 o                         
 -23   1  19        668.65        618.55         8.49 o                         
 -21   1  19        434.06        402.41         7.12 o                         
 -19   1  19        613.44        576.49         6.83 o                         
 -17   1  19        660.41        630.36        12.02 o                         
 -15   1  19        362.47        322.25        10.36 o                         
 -22   2  19         41.22         26.29         6.20 o                         
 -20   2  19         14.97         19.96         5.70 o                         
 -18   2  19        168.64        163.91        10.14 o                         
 -16   2  19        112.16        119.03         5.73 o                         
 -19   3  19          9.87         -2.70         5.13 o                         
 -17   3  19        180.82        185.95         8.06 o                         
                                                                                
